# Supplementary material for: Transition to Self-compatibility Associated With Dominant S-allele in a Diploid Siberian Progenitor of Allotetraploid Arabidopsis kamchatica Revealed by Arabidopsis lyrata Genomes
Source: Mol Biol Evol. 2023 Jul 11;40(7):msad122. doi: 10.1093/molbev/msad122 (PMC10335350; doi:10.1093/molbev/msad122)
Supplement: msad122_Supplementary_Data [file msad122_supplementary_data.zip]

Archive with 11 entries (11 files):
- SupplementaryData2_SCR.txt
- SupplementaryData3_SRK_alignment.fa.fasta
- SupplementaryData3_SRK_alignment.txt
- SupplementaryData4_lyrata.tre
- Supplementary Materials _minorrev (1).pdf
- Kolesnikova_SupplementaryTable1.xlsx
- Kolesnikova_SupplementaryTable2.xlsx
- Kolesnikova_SupplementaryTable3.xlsx
- SupplementaryData1_SRK.fa
- SupplementaryData1_SRK.txt
- SupplementaryData2_SCR.fa
