# Supplementary material for: Transition to Self-compatibility Associated With Dominant S-allele in a Diploid Siberian Progenitor of Allotetraploid Arabidopsis kamchatica Revealed by Arabidopsis lyrata Genomes
Source: Mol Biol Evol. 2023 Jul 11;40(7):msad122. doi: 10.1093/molbev/msad122 (PMC10335350; doi:10.1093/molbev/msad122)
Supplement: msad122_Supplementary_Data [file msad122_supplementary_data.zip › SupplementaryData2_SCR.txt]

>AhSCR43put|grpRef=H4023
ATGTGTTTGTTTAGAGTTTTTTGTGTCCTCATTTTCTTCCTCTTAAGTCATGTTCAAGCAATGGAAACTCTGAAGAAAGCGCCATGCACCTTAGAGTTACCCTTTCCTGGACCATGCAGGACATACGGAAAGGACGTGTGTAAAGAGGACTTTAAAAGGAACAAAATGGAAGCTATTCGTTGCAATTGTGTATATATGAAACCTCAACGACATCATTCCTGCACTTGTAAATATCACTGCTAA
>AhSCR12|grpRef=H4004
ATGAAGTCTGCATCTTTGCTCATTGTTTCATATATTTTCATATCGCTTGTTTTGTGTCACGTTCAAGAGGTGGAAGCACAGAAGAAGAAGTGCACGGACTCGCAAGTTTTTGGCGGAGTTTGTGCTTTTAACAGAAACCAGGGATGCATAGCAGATTTTGCTAGGGACTTTAAAAAAAAGGCTTGGGACTGCGAGTGTATTAATACTGTTCATAATGCGCATTTATGCAGATGTAAAGTTTGCTAA
>AlSCR01|grpRef=H1001
ATGAGGTGTAATGCATTGTTTTTGACTTTCTTTGTTTTCATGTCTCTCGTTTTAATTCATGTTCAAGAAGTGGAAGCTTGGACGAGAGACAAGTGCGACATTTCAGATAATTTCATTGGAAAATGCGGCGATAAGGGAGGTCGTGAATGTGCCGCCGACTTTTATAGGATAAAGGTCATCGTTACTCGATGCAGTTGTCGTGATTTTTTGAAAAGTCGTATCTGCGATTGTAAAATTTGCTAATGCTAA
>AhSCR36|grpRef=H4017
ATGAAGTGTGCAATTCCATTCATAGTGTCTTATGCTATCATATTCCTTGTTTTCAGTCATGTTCAAGACGTGGAAGCTCAGAAGGTAAAGGAATGCATCGTTAGGGACAATGGCCCTGGAATATGTGGCACTGACGGAGAAAAAGTGTGTGAAGAAGCCTTAAAAGCAAAACAAAAAAAACCTTTTGGTTGCCGATGCAAATATCACCTAGAGCGTGAATATCGTTTCTGCACTTGTAAATCTCATCAATGCTAA
>AhSCR03|grpRef=H2001
ATGAAGTCTGCTACATTGTCTGTAGTTGTGTATGTTTTCATGTTGGTTTTTTTAAGTCGTCATTTTAAAGATTTGGAAGCTGTAAACGCCGGGTGCATAAGGACGAGAAGTTTCCCTGGACAATGCCCTCCTCGTACTGGAGGCCTTTTGTGCGAAGCTACATATAGAAATAGTAAAGTAAAACCTAATCACTGCGATTGTGGAAATCTGGCGGATAAGCGACTTTGCCACTGTCATTTTTGCTAA
>AhSCR04|grpRef=H3002
ATGAGACGTGTTGTTTTGTTCATGGGTTCTTGTCTTCTCATAGTTCTCCTTATAAACCATTTTGAAGAAGTGGAAGCTCAGAAGTCGAAGGAGTGCAATCTTAGGGACATTTTCCCTGGGAAATGTGAACATGACGCAAACGCAAAACTACGATGCAAAGAAGACATTGCTAAGAATTTCAGACCCTCTCGCCCTTTCGAATGCGATTGTCAAACTTTTGATAAAGGTCGAATTTGCTATTGTAAAAAATGCTTGGTTTAA
>AlSCR14|grpRef=H2003
ATGAAGTCTGCTACTTTGTTTATGGTTGCTTATGTTTTCATGTTGATTTTTTTAAGTCGTCATGTTAAAGATTTGGAAGCCGTAAACGTGAATTGCACAAAGACGAGAACTTTCCGTGGACCATGCCCTATTCGTAACGGAGGCAGTTTGTGCGCAGCACAACTTAGTAATCGTAAATATTTAGTTCAACCTTTTCTGTGCAGATGCGCAAGTCATGAGGATTCGCGAACTTGTTATTGTCAAGTTTGCTAA
>AlSCR16|grpRef=H3004
ATGAAGTGCGCTGTTTCGTTTATGGTTTCTTGTTTTCTCATTGTTTTCTTCACAAGCCATATTAAAGAACTGGAAGCTCAGAAGTGGAAGGCATGCGTTATTAAGCAAATTTTCCCTGGAAGCTGTCGACCTGATGGATACATACGATGCAAAAATGACATTACTAAGAATGGCAAGCAGCGCCCTTTGGAATGCGAATGTAAAGATGTTGATGGGGATCGACTATGCTTTTGTTATAAATGCTTAGTTTTAACAACTTCAGACTTAACTATTTCGTGA
>AlSCR18|grpRef=H2007
ATGAAGTCTACTACTTTGGTTATGGTTGCATACGCTATCATGTTTACCTTTTTTAGTTGTCATGTTAAAGATTTGGAAGCTGTAAACAGCGATTGTATAAGGACGAGAAACCTCCGTGGACCATGCCCTTCTGGTGACGGAGACAGTTTTTGCCGAGCTGTATTTAATTATCAAGTAAAAAACTGCCGGTGTTTACCTCATTGGGATCGGCAAGTTTGCTATTGTCGTATTTGCTAA
>AlSCR20|grpRef=H4012
ATGAGGAATGCTACTTTCTTCATTGTTTTTTATGTTTTCATATCTCTTGTTTTGAGTAATGTTCAAGACGTGACAGCTCAGAAGAACAAGTGCATGCGTTCTGAAATGTTTCCGACCGGACCATGCGGCAACAACGGAGAGGAGACGTGCAAAAAAGACTTTAAAAATATCTATCGAACGCCTATTCAGTGCAAATGTTTGGATAAATATGATTTTGCACGTTTATGCGACTGTAGATTTTGCTAA
>AlSCR38|grpRef=H4029
ATGAAGTGTACTGCTTTGTTCTTTGTGTGTTATATTTGTGTATCTCTTGTTTTGAGTCATGCTCAAGACATGGAAATTCTCAAGAAGAAAACATGCAGCGATATGAAACCATTTCCTGGAGTATGTGGAAAATACGGAAACAAGCATTGCAAAGACGACTTCAACAGGAACCATTTTCCTGCCTATCAATGCAACTGTTTACCTCATTCAATGGAGGGATATCGTTCTTGCACTTGTAAATATCATTGCTAA
>AlSCR39|grpRef=H4008
ATGCGGTCTTCCATTTCGTTTATGGTTGCTTATGTTTTCATATCCCTTTTCGTCATTCAAGTTCAAGCTTTCAATATGAAGGTGCACAACTGTAACAAGACCATCCCTCTCGTAAAAAAAATAGATGGACACGCAGCATGCATAGCAGCCCTTAAAAGGAATAAAGAGGACATTCTTCACTGCAGTTTTAGAGATTATTATGAAAATCGGCATTGCATCTGTCAATGCCGTAATTGA
>AlSCR50|grpRef=H4030
ATGAGGTGTGTTACTTGTACTTTATTATGTGTCATATTCCTCGTTTTGTGTCAGGCTCAAGACGTGGAAGTTAAGAAGCCGTGCCTCTATCAACAAAAATTTGATGGACCATGCGGCAACAACGGAGATCTGGGCTGCAGGAACATAATAAAACTGAATAAAAAGGTTAACTATCCTTTTATTCACTGCGGTTGTCAACAACCTTATCCACTTTCTCGTTATTGTTCTTGCACCTATCATTGCTAA
