# Supplementary material for: Transition to Self-compatibility Associated With Dominant S-allele in a Diploid Siberian Progenitor of Allotetraploid Arabidopsis kamchatica Revealed by Arabidopsis lyrata Genomes
Source: Mol Biol Evol. 2023 Jul 11;40(7):msad122. doi: 10.1093/molbev/msad122 (PMC10335350; doi:10.1093/molbev/msad122)
Supplement: msad122_Supplementary_Data [file msad122_supplementary_data.zip › SupplementaryData3_SRK_alignment.fa.fasta]

>MW0079456_Contig_N4_length_1989
atgagaggtttacgaaatatcttccaccattcttacaccttctccttcttactcgtcttc
gttgtcgtacttctagttcgtcccgcctttttaatatctgtcaacactttgtcatctaca
gaatctctcaccatctcaagcaaccgtacaattgtatctcctagtggtgtctttgaactt
ggtttttttgaaaccgctccaaattctcgttggtatcttgggatatggtacaagaaagtc
ccagagaaaacgtatatatgggtagccaatagagaccaccctttttccaactccatcgga
atccttaaaatctcggaagctaacctcgttctccttgatcactctgatacccttgtctgg
tcaacaaatcggactggaggtacaagatcgccagtggtggcagaacttctcgataacggc
aatttcgtgctcagagagtctagcaacaaaaacgatctagatcggtatttatggcagagt
tttgatttccccacggatacattactccctgagatgaaacttggttgggatctcaaaaga
gggctcaacagataccttacatcctggaaaagcccaaacgacccatcaagtgggtattac
tcgtacaaactcgaacttcaagggctccctgagttttttctatcatacaaagactcccca
atgcaccggagcggtccgtgggatggtgtccggtttagtggcatgccagaaaaacaacaa
ttaacttacatggtttacaatttcacggagaacgaagaggaagtggcttacacattctca
atgaccaaccacagcatcctctcaagattgacggtgagttcatctgggacattgaatcga
ttcacgtggattccaccatcatggcagtggaacacagtctggttttcacccaaagacgac
tgcgatttgtacgagaggtgtgggccttacagttactgtgacgtgaacacgtcaccgagt
tgtaactgtatccaaggattcgatcctaaaaatcagcagcagtgggacttgtcaaacggg
gtgagtgggtgtgtgaggaagacgcagctgagctgcagcgaaaagaggtttttgcggctg
aagaagatgaagttgccagttactatggatgcgattgtggacaggaaaatcggtaaaaaa
gaatgtaaggaaaggtgtcttggagattgtaactgtacggcgtatgcgaatatagacggg
tcgggttgtctgatttggacaggagagttctttgatattcgaaattacggtcatgagggt
caagatctttatgttaggttggctgcttctgatctcggt
>MW0079595_Contig_N5_length_2045_C
atgagaggtttacgaaatatcttccaccattcttacaccttctccttcttactcgtcttc
gttgtcgtacttctagttcgtcccgcctttttaatatctgtcaacactttgtcatctaca
gaatctctcaccatctcaagcaaccgtacaattgtatctcctagtggtgtctttgaactt
ggtttttttgaaaccgctccaaattctcgttggtatcttgggatatggtacaagaaagtc
ccagagaaaacgtatatatgggtagccaatagagaccaccctttttccaactccatcgga
atccttaaaatctcggaagctaacctcgttctccttgatcactctgatacccttgtctgg
tcaacaaatcggactggaggtacaagatcgccagtggtggcagaacttctcgataacggc
aatttcgtgctcagagagtctagcaacaaaaacgatctagatcggtatttatggcagagt
tttgatttccccacggatacattactccctgagatgaaacttggttgggatctcaaaaga
gggctcaacagataccttacatcctggaaaagcccaaacgacccatcaagtgggtattac
tcgtacaaactcgaacttcaagggctccctgagttttttctatcatacaaagactcccca
atgcaccggagcggtccgtgggatggtgtccggtttagtggcatgccagaaaaacaacaa
ttaacttacatggtttacaatttcacggagaacgaagaggaagtggcttacacattctca
atgaccaaccacagcatcctctcaagattgacggtgagttcatctgggacattgaatcga
ttcacgtggattccaccatcatggcagtggaacacagtctggttttcacccaaagacgac
tgcgatttgtacgagaggtgtgggccttacagttactgtgacgtgaacacgtcaccgagt
tgtaactgtatccaaggattcgatcctaaaaatcagcagcagtgggacttgtcaaacggg
gtgagtgggtgtgtgaggaagacgcagctgagctgcagcgaaaagaggtttttgcggctg
aagaagatgaagttgccagttactatggatgcgattgtggacaggaaaatcggtaaaaaa
gaatgtaaggaaaggtgtcttggagattgtaactgtacggcgtatgcgaatatagacggg
tcgggttgtctgatttggacaggagagttctttgatattcgaaattacggtcatgagggt
caagatctttatgttaggttggctgcttctgatctcggt
>MW0079596_Contig_N6_length_2061
atgagaggtttacgaaatatcttccaccattcttacaccttctccttcttactcgtcttc
gttgtcgtacttctagttcgtcccgcctttttaatatctgtcaacactttgtcatctaca
gaatctctcaccatctcaagcaaccgtacaattgtatctcctagtggtgtctttgaactt
ggtttttttgaaaccgctccaaattctcgttggtatcttgggatatggtacaagaaagtc
ccagagaaaacgtatatatgggtagccaatagagaccaccctttttccaactccatcgga
atccttaaaatctcggaagctaacctcgttctccttgatcactctgatacccttgtctgg
tcaacaaatcggactggaggtacaagatcgccagtggtggcagaacttctcgataacggc
aatttcgtgctcagagagtctagcaacaaaaacgatctagatcggtatttatggcagagt
tttgatttccccacggatacattactccctgagatgaaacttggttgggatctcaaaaga
gggctcaacagataccttacatcctggaaaagcccaaacgacccatcaagtgggtattac
tcgtacaaactcgaacttcaagggctccctgagttttttctatcatacaaagactcccca
atgcaccggagcggtccgtgggatggtgtccggtttagtggcatgccagaaaaacaacaa
ttaacttacatggtttacaatttcacggagaacgaagaggaagtggcttacacattctca
atgaccaaccacagcatcctctcaagattgacggtgagttcatctgggacattgaatcga
ttcacgtggattccaccatcatggcagtggaacacagtctggttttcacccaaagacgac
tgcgatttgtacgagaggtgtgggccttacagttactgtgacgtgaacacgtcaccgagt
tgtaactgtatccaaggattcgatcctaaaaatcagcagcagtgggacttgtcaaacggg
gtgagtgggtgtgtgaggaagacgcagctgagctgcagcgaaaagaggtttttgcggctg
aagaagatgaagttgccagttactatggatgcgattgtggacaggaaaatcggtaaaaaa
gaatgtaaggaaaggtgtcttggagattgtaactgtacggcgtatgcgaatatagacggg
tcgggttgtctgatttggacaggagagttctttgatattcgaaattacggtcatgagggt
caagatctttatgttaggttggctgcttctgatctcggt
>MW0079723_Contig_N7_length_1779_C
atgagaggtttacgaaatatcttccaccattcttacaccttctccttcttactcgtcttc
gttgtcgtacttctagttcgtcccgcctttttaatatctgtcaacactttgtcatctaca
gaatctctcaccatctcaagcaaccgtacaattgtatctcctagtggtgtctttgaactt
ggtttttttgaaaccgctccaaattctcgttggtatcttgggatatggtacaagaaagtc
ccagagaaaacgtatatatgggtagccaatagagaccaccctttttccaactccatcgga
atccttaaaatctcggaagctaacctcgttctccttgatcactctgatacccttgtctgg
tcaacaaatcggactggaggtacaagatcgccagtggtggcagaacttctcgataacggc
aatttcgtgctcagagagtctagcaacaaaaacgatctagatcggtatttatggcagagt
tttgatttccccacggatacattactccctgagatgaaacttggttgggatctcaaaaga
gggctcaacagataccttacatcctggaaaagcccaaacgacccatcaagtgggtattac
tcgtacaaactcgaacttcaagggctccctgagttttttctatcatacaaagactcccca
atgcaccggagcggtccgtgggatggtgtccggtttagtggcatgccagaaaaacaacaa
ttaacttacatggtttacaatttcacggagaacgaagaggaagtggcttacacattctca
atgaccaaccacagcatcctctcaagattgacggtgagttcatctgggacattgaatcga
ttcacgtggattccaccatcatggcagtggaacacagtctggttttcacccaaagacgac
tgcgatttgtacgagaggtgtgggccttacagttactgtgacgtgaacacgtcaccgagt
tgtaactgtatccaaggattcgatcctaaaaatcagcagcagtgggacttgtcaaacggg
gtgagtgggtgtgtgaggaagacgcagctgagctgcagcgaaaagaggtttttgcggctg
aagaagatgaagttgccagttactatggatgcgattgtggacaggaaaatcggtaaaaaa
gaatgtaaggaaaggtgtcttggagattgtaactgtacggcgtatgcgaatatagacggg
tcgggttgtctgatttggacaggagagttctttgatattcgaaattacggtcatgagggt
caagatctttatgttaggttggctgcttctgatctcggt
>SAMD00089924_Contig_N5_length_1654
atgagaggtttacgaaatatcttccaccattcttacaccttctccttcttactcgtcttc
gttgtcgtacttctagttcgtcccgcctttttaatatctgtcaacactttgtcatctaca
gaatctctcaccatctcaagcaaccgtacaattgtatctcctagtggtgtctttgaactt
ggtttttttgaaaccgctccaaattctcgttggtatcttgggatatggtacaagaaagtc
ccagagaaaacgtatatatgggtagccaatagagaccaccctttttccaactccatcgga
atccttaaaatctcggaagctaacctcgttctccttgatcactctgatacccttgtctgg
tcaacaaatcggactggaggtacaagatcgccagtggtggcagaacttctcgataacggc
aatttcgtgctcagagagtctagcaacaaaaacgatctagatcggtatttatggcagagt
tttgatttccccacggatacattactccctgagatgaaacttggttgggatctcaaaaga
gggctcaacagataccttacatcctggaaaagcccaaacgacccatcaagtgggtattac
tcgtacaaactcgaacttcaagggctccctgagttttttctatcatacaaagactcccca
atgcaccggagcggtccgtgggatggtgtccggtttagtggcatgccagaaaaacaacaa
ttaacttacatggtttacaatttcacggagaacgaagaggaagtggcttacacattctca
atgaccaaccacagcatcctctcaagattgacggtgagttcatctgggacattgaatcga
ttcacgtggattccaccatcatggcagtggaacacagtctggttttcacccaaagacgac
tgcgatttgtacgagaggtgtgggccttacagttactgtgacgtgaacacgtcaccgagt
tgtaactgtatccaaggattcgatcctaaaaatcagcagcagtgggacttgtcaaacggg
gtgagtgggtgtgtgaggaagacgcagctgagctgcagcgaaaagaggtttttgcggctg
aagaagatgaagttgccagttactatggatgcgattgtggacaggaaaatcggtaaaaaa
gaatgtaaggaaaggtgtcttggagattgtaactgtacggcgtatgcgaatatagacggg
tcgggttgtctgatttggacaggagagttctttgatattcgaaattacagtcatgagggt
caagatctttatgttaggttggctgcttctgatctcggt
>AkSRKD|HaploId=4|specie=kamchatika|grpRef=H4004
atgagaggtttacgaaatatcttccaccattcttacaccttctccttcttactcgtcttc
gttgtcgtacttctagttcgtcccgcctttttaatatctgtcaacactttgtcatctaca
gaatctctcaccatctcaagcaaccgtacaattgtatctcctagtggtgtctttgaactt
ggtttttttgaaaccgctccaaattctcgttggtatcttgggatatggtacaagaaagtc
ccagagaaaacgtatatatgggtagccaatagagaccaccctttttccaactccatcgga
atccttaaaatctcggaagctaacctcgttctccttgatcactctgatacccttgtctgg
tcaacaaatcggactggaggtacaagatcgccagtggtggcagaacttctcgataacggc
aatttcgtgctcagagagtctagcaacaaaaacgatctagatcggtatttatggcagagt
tttgatttccccacggatacattactccctgagatgaaacttggttgggatctcaaaaga
gggctcaacagataccttacatcctggaaaagcccaaacgacccatcaagtgggtattac
tcgtacaaactcgaacttcaagggctccctgagttttttctatcatacaaagactcccca
atgcaccggagcggtccgtgggatggtgtccggtttagtggcatgccagaaaaacaacaa
ttaacttacatggtttacaatttcacggagaacgaagaggaagtggcttacacattctca
atgaccaaccacagcatcctctcaagattgacggtgagttcatctgggacattgaatcga
ttcacgtggattccaccatcatggcagtggaacacagtctggttttcacccaaagacgac
tgcgatttgtacgagaggtgtgggccttacagttactgtgacgtgaacacgtcaccgagt
tgtaactgtatccaaggattcgatcctaaaaatcagcagcagtgggacttgtcaaacggg
gtgagtgggtgtgtgaggaagacgcagctgagctgcagcgaaaagaggtttttgcggctg
aagaagatgaagttgccagttactatggatgcgattgtggacaggaaaatcggtaaaaaa
gaatgtaaggaaaggtgtcttggagattgtaactgtacggcgtatgcgaatatagacggg
tcgggttgtctgatttggacaggagagttctttgatattcgaaattacagtcatgagggt
caagatctttatgttaggttggctgcttctg--------
>SAMD00089927_Contig_N1_length_1721_C
atgagaggtttacgaaatatcttccaccattcttacaccttctccttcttactcgtcttc
gttgtcgtacttctagttcgtcccgcctttttaatatctgtcaacactttgtcatctaca
gaatctctcaccatctcaagcaaccgtacaattgtatctcctagtggtgtctttgaactt
ggtttttttgaaaccgctccaaattctcgttggtatcttgggatatggtacaagaaagtc
ccagagaaaacgtatatatgggtagccaatagagaccaccctttttccaactccatcgga
atccttaaaatctcggaagctaacctcgttctccttgatcactctgatacccttgtctgg
tcaacaaatcggactggaggtacaagatcgccagtggtggcagaacttctcgataacggc
aatttcgtgctcagagagtctagcaacaaaaacgatctagatcggtatttatggcagagt
tttgatttccccacggatacattactccctgagatgaaacttggttgggatctcaaaaga
gggctcaacagataccttacatcctggaaaagcccaaacgacccatcaagtgggtattac
tcgtacaaactcgaacttcaagggctccctgagttttttctatcatacaaagactcccca
atgcaccggagcggtccgtgggatggtgtccggtttagtggcatgccagaaaaacaacaa
ttaacttacatggtttacaatttcacggagaacgaagaggaagtggcttacacattctca
atgaccaaccacagcatcctctcaagattgacggtgagttcatctgggacattgaatcga
ttcacgtggattccaccatcatggcagtggaacacagtctggttttcacccaaagacgac
tgcgatttgtacgagaggtgtgggccttacagttactgtgacgtgaacacgtcaccgagt
tgtaactgtatccaaggattcgatcctaaaaatcagcagcagtgggacttgtcaaacggg
gtgagtgggtgtgtgaggaagacgcagctgagctgcagcgaaaagaggtttttgcggctg
aagaagatgaagttgccagttactatggatgcgattgtggacaggaaaatcggtaaaaaa
gaatgtaaggaaaggtgtcttggagattgtaactgtacggcgtatgcgaatatagacggg
tcgggttgtctgatttggacaggagagttctttgatattcgaaattacagtcatgagggt
caagatctttatgttaggttggctgcttctgatctcggt
>SAMD00089925_Contig_N1_length_1719_C
atgagaggtttacgaaatatcttccaccattcttacaccttctccttcttactcgtcttc
gttgtcgtacttctagttcgtcccgcctttttaatatctgtcaacactttgtcatctaca
gaatctctcaccatctcaagcaaccgtacaattgtatctcctagtggtgtctttgaactt
ggtttttttgaaaccgctccaaattctcgttggtatcttgggatatggtacaagaaagtc
ccagagaaaacgtatatatgggtagccaatagagaccaccctttttccaactccatcgga
atccttaaaatctcggaagctaacctcgttctccttgatcactctgatacccttgtctgg
tcaacaaatcggactggaggtacaagatcgccagtggtggcagaacttctcgataacggc
aatttcgtgctcagagagtctagcaacaaaaacgatctagatcggtatttatggcagagt
ttcgatttccccacggatacattactccctgagatgaaacttggttgggatctcaaaaga
gggctcaacagataccttacatcctggaaaagcccaaacgacccatcaagtgggtattac
tcgtacaaactcgaacttcaagggctccctgagttttttctatcatacaaagactcccca
atgcaccggagcggtccgtgggatggtgtccggtttagtggcatgccagaaaaacaacaa
ttaacttacatggtttacaatttcacggagaacgaagaggaagtggcttacacattctca
atgaccaaccacagcatcctctcaagattgacggtgagttcatctgggacattgaatcga
ttcacgtggattccaccatcatggcagtggaacacagtctggttttcacccaaagacgac
tgcgatttgtacgagaggtgtgggccttacagttactgtgacgtgaacacgtcaccgagt
tgtaactgtatccaaggattcgatcctaaaaatcagcagcagtgggacttgtcaaacggg
gtgagtgggtgtgtgaggaagacgcagctgagctgcagcgaaaagaggtttttgcggctg
aagaagatgaagttgccagttactatggatgcgattgtggacaggaaaatcggtaaaaaa
gaatgtaaggaaaggtgtcttggagattgtaactgtacggcgtatgcgaatatagacggg
tcgggttgtctgatttggacaggagagttctttgatattcgaaattacggtcatgagggt
caagatctttatgttaggttggctgcttctgatctcggt
>SAMD00089928_Contig_N1_length_1735_C
atgagaggtttacgaaatatcttccaccattcttacaccttctccttcttactcgtcttc
gttgtcgtacttctagttcgtcccgcctttttaatatctgtcaacactttgtcatctaca
gaatctctcaccatctcaagcaaccgtacaattgtatctcctagtggtgtctttgaactt
ggtttttttgaaaccgctccaaattctcgttggtatcttgggatatggtacaagaaagtc
ccagagaaaacgtatatatgggtagccaatagagaccaccctttttccaactccatcgga
atccttaaaatctcggaagctaacctcgttctccttgatcactctgatacccttgtctgg
tcaacaaatcggactggaggtacaagatcgccagtggtggcagaacttctcgataacggc
aatttcgtgctcagagagtctagcaacaaaaacgatctagatcggtatttatggcagagt
ttcgatttccccacggatacattactccctgagatgaaacttggttgggatctcaaaaga
gggctcaacagataccttacatcctggaaaagcccaaacgacccatcaagtgggtattac
tcgtacaaactcgaacttcaagggctccctgagttttttctatcatacaaagactcccca
atgcaccggagcggtccgtgggatggtgtccggtttagtggcatgccagaaaaacaacaa
ttaacttacatggtttacaatttcacggagaacgaagaggaagtggcttacacattctca
atgaccaaccacagcatcctctcaagattgacggtgagttcatctgggacattgaatcga
ttcacgtggattccaccatcatggcagtggaacacagtctggttttcacccaaagacgac
tgcgatttgtacgagaggtgtgggccttacagttactgtgacgtgaacacgtcaccgagt
tgtaactgtatccaaggattcgatcctaaaaatcagcagcagtgggacttgtcaaacggg
gtgagtgggtgtgtgaggaagacgcagctgagctgcagcgaaaagaggtttttgcggctg
aagaagatgaagttgccagttactatggatgcgattgtggacaggaaaatcggtaaaaaa
gaatgtaaggaaaggtgtcttggagattgtaactgtacggcgtatgcgaatatagacggg
tcgggttgtctgatttggacaggagagttctttgatattcgaaattacggtcatgagggt
caagatctttatgttaggttggctgcttctgatctcggt
>SAMD00089929_Contig_N3_length_1700_C
atgagaggtttacgaaatatcttccaccattcttacaccttctccttcttactcgtcttc
gttgtcgtacttctagttcgtcccgcctttttaatatctgtcaacactttgtcatctaca
gaatctctcaccatctcaagcaaccgtacaattgtatctcctagtggtgtctttgaactt
ggtttttttgaaaccgctccaaattctcgttggtatcttgggatatggtacaagaaagtc
ccagagaaaacgtatatatgggtagccaatagagaccaccctttttccaactccatcgga
atccttaaaatctcggaagctaacctcgttctccttgatcactctgatacccttgtctgg
tcaacaaatcggactggaggtacaagatcgccagtggtggcagaacttctcgataacggc
aatttcgtgctcagagagtctagcaacaaaaacgatctagatcggtatttatggcagagt
ttcgatttccccacggatacattactccctgagatgaaacttggttgggatctcaaaaga
gggctcaacagataccttacatcctggaaaagcccaaacgacccatcaagtgggtattac
tcgtacaaactcgaacttcaagggctccctgagttttttctatcatacaaagactcccca
atgcaccggagcggtccgtgggatggtgtccggtttagtggcatgccagaaaaacaacaa
ttaacttacatggtttacaatttcacggagaacgaagaggaagtggcttacacattctca
atgaccaaccacagcatcctctcaagattgacggtgagttcatctgggacattgaatcga
ttcacgtggattccaccatcatggcagtggaacacagtctggttttcacccaaagacgac
tgcgatttgtacgagaggtgtgggccttacagttactgtgacgtgaagacgtcaccgagt
tgtaactgtatccaaggattcgatcctaaaaatcagcagcagtgggacttgtcaaacggg
gtgagtgggtgtgtgaggaagacgcagctgagctgcagcgaaaagaggtttttgcggctg
aagaagatgaagttgccagttactatggatgcgattgtggacaggaaaatcggtaaaaaa
gaatgtaaggaaaggtgtcttggagattgtaactgtacggcgtatgcgaatatagacggg
tcgggttgtctgatttggacaggagagttctttgatattcgaaattacggtcatgagggt
caagatctttatgttaggttggctgcttctgatctcggt
>NT12_1_1_Contig_N2_length_2029
atgagaggtttacgaaatatcttccaccattcttacaccttctccttcttactcgtcttc
gttgtcgtacttctagttcgtcccgcctttttaatatctgtcaacactttgtcatctaca
gaatctctcaccatctcaagcaaccgtacaattgtatctcctagtggtgtctttgaactt
ggtttttttgaaaccgctccaaattctcgttggtatcttgggatatggtacaagaaagtc
ccagagaaaacgtatatatgggtagccaatagagaccaccctttttccaactccatcgga
atccttaaaatctcggaagctaacctcgttctccttgatcactctgatacccttgtctgg
tcaacaaatcggactggaggtacaagatcgccagtggtggcagaacttctcgataacggc
aatttcgtgctcagagagtctagcaacaaaaacgatctagatcggtatttatggcagagt
tttgatttccccacggatacattactccctgagatgaaacttggttgggatctcaaaaga
gggctcaacagataccttacatcctggaaaagcccaaacgacccatcaagtgggtattac
tcgtacaaactcgaacttcaagggctccctgagttttttctatcatacaaagactcccca
atgcaccggagcggtccgtgggatggtgtccggtttagtggcatgccagaaaaacaacaa
ttaacttacatggtttacaatttcacggagaacgaagaggaagtggcttacacattctca
atgaccaaccacagcatcctctcaagattgacggtgagttcatctgggacattgaatcga
ttcacgtggattccaccatcatggcagtggaacacagtctggttttcgcccaaagacgac
tgcgatttgtacgagaggtgtgggccttacagttactgtgacgtgaacacgtcaccgagt
tgtaactgtatccaaggattcgatcctaaaaatcagcagcagtgggacttgtcaaacggg
gtgagtgggtgtgtgaggaggacgcagctgagctgcagcgaaaagaggtttttgcggctg
aagaagatgaagttgccagttactatggatgcgattgtggacaggaaaatcggtaaaaaa
gaatgtaaggaaaggtgtcttggagattgtaactgtacggcgtatgcgaatatagacggg
tcgggttgtctgatttggacaggagagttctttgatattcgaaattacggtcatgagggt
caagatctttatgttaggttggctgcttctgatctcggt
>NT12_2_1_Contig_N6_length_1872
atgagaggtttacgaaatatcttccaccattcttacaccttctccttcttactcgtcttc
gttgtcgtacttctagttcgtcccgcctttttaatatctgtcaacactttgtcatctaca
gaatctctcaccatctcaagcaaccgtacaattgtatctcctagtggtgtctttgaactt
ggtttttttgaaaccgctccaaattctcgttggtatcttgggatatggtacaagaaagtc
ccagagaaaacgtatatatgggtagccaatagagaccaccctttttccaactccatcgga
atccttaaaatctcggaagctaacctcgttctccttgatcactctgatacccttgtctgg
tcaacaaatcggactggaggtacaagatcgccagtggtggcagaacttctcgataacggc
aatttcgtgctcagagagtctagcaacaaaaacgatctagatcggtatttatggcagagt
tttgatttccccacggatacattactccctgagatgaaacttggttgggatctcaaaaga
gggctcaacagataccttacatcctggaaaagcccaaacgacccatcaagtgggtattac
tcgtacaaactcgaacttcaagggctccctgagttttttctatcatacaaagactcccca
atgcaccggagcggtccgtgggatggtgtccggtttagtggcatgccagaaaaacaacaa
ttaacttacatggtttacaatttcacggagaacgaagaggaagtggcttacacattctca
atgaccaaccacagcatcctctcaagattgacggtgagttcatctgggacattgaatcga
ttcacgtggattccaccatcatggcagtggaacacagtctggttttcgcccaaagacgac
tgcgatttgtacgagaggtgtgggccttacagttactgtgacgtgaacacgtcaccgagt
tgtaactgtatccaaggattcgatcctaaaaatcagcagcagtgggacttgtcaaacggg
gtgagtgggtgtgtgaggaggacgcagctgagctgcagcgaaaagaggtttttgcggctg
aagaagatgaagttgccagttactatggatgcgattgtggacaggaaaatcggtaaaaaa
gaatgtaaggaaaggtgtcttggagattgtaactgtacggcgtatgcgaatatagacggg
tcgggttgtctgatttggacaggagagttctttgatattcgaaattacggtcatgagggt
caagatctttatgttaggttggctgcttctgatctcggt
>NT8_4_1_Contig_N3_length_2070_C
atgagaggtttacgaaatatcttccaccattcttacaccttctccttcttactcgtcttc
gttgtcgtacttctagttcgtcccgcctttttaatatctgtcaacactttgtcatctaca
gaatctctcaccatctcaagcaaccgtacaattgtatctcctagtggtgtctttgaactt
ggtttttttgaaaccgctccaaattctcgttggtatcttgggatatggtacaagaaagtc
ccagagaaaacgtatatatgggtagccaatagagaccaccctttttccaactccatcgga
atccttaaaatctcggaagctaacctcgttctccttgatcactctgatacccttgtctgg
tcaacaaatcggactggaggtacaagatcgccagtggtggcagaacttctcgataacggc
aatttcgtgctcagagagtctagcaacaaaaacgatctagatcggtatttatggcagagt
tttgatttccccacggatacattactccctgagatgaaacttggttgggatctcaaaaga
gggctcaacagataccttacatcctggaaaagcccaaacgacccatcaagtgggtattac
tcgtacaaactcgaacttcaagggctccctgagttttttctatcatacaaagactcccca
atgcaccggagcggtccgtgggatggtgtccggtttagtggcatgccagaaaaacaacaa
ttaacttacatggtttacaatttcacggagaacgaagaggaagtggcttacacattctca
atgaccaaccacagcatcctctcaagattgacggtgagttcatctgggacattgaatcga
ttcacgtggattccaccatcatggcagtggaacacagtctggttttcgcccaaagacgac
tgcgatttgtacgagaggtgtgggccttacagttactgtgacgtgaacacgtcaccgagt
tgtaactgtatccaaggattcgatcctaaaaatcagcagcagtgggacttgtcaaacggg
gtgagtgggtgtgtgaggaggacgcagctgagctgcagcgaaaagaggtttttgcggctg
aagaagatgaagttgccagttactatggatgcgattgtggacaggaaaatcggtaaaaaa
gaatgtaaggaaaggtgtcttggagattgtaactgtacggcgtatgcgaatatagacggg
tcgggttgtctgatttggacaggagagttctttgatattcgaaattacggtcatgagggt
caagatctttatgttaggttggctgcttctgatctcggt
>SAMD00089926_Contig_N7_length_1683_C
atgagaggtttacgaaatatcttccaccattcttacaccttctccttcttactcgtcttc
gttgtcgtacttctagttcgtcccgcctttttaatatctgtcaacactttgtcatctaca
gaatctctcaccatctcaagcaaccgtacaattgtatctcctagtggtgtctttgaactt
ggtttttttgaaaccgctccaaattctcgttggtatcttgggatatggtacaagaaagtc
ccagagaaaacgtatatatgggtagccaatagagaccaccctttttccaactccatcgga
atccttaaaatctcggaagctaacctcgttctccttgatcactctgatacccttgtctgg
tcaacaaatcggactggaggtacaagatcgccagtggtggcagaacttctcgataacggc
aatttcgtgctcagagagtctagcaacaaaaacgatctagatcggtatttatggcagagt
ttcgatttccccacggatacattactccctgagatgaaacttggttgggatctcaaaaga
gggctcaacagataccttacatcctggaaaagcccaaacgacccatcaagtgggtattac
tcgtacaaactcgaacttcaagggctccctgagttttttctatcatacaaagactcccca
atgcaccggagcggtccgtgggatggtgtccggtttagtggcatgccagaaaaacaacaa
ttaacttacatggtttacaatttcacggagaacgaagaggaagtggcttacacattctca
atgaccaaccacagcatcctctcaagattgacggtgagttcatctgggacattgaatcga
ttcacgtggattccaccatcatggcagtggaacacagtctggttttcacccaaagacgac
tgcgatttgtacgagaggtgtgggccttacagttactgtgacgtgaacacgtcaccgagt
tgtaactgtatccaaggattcgatcctaaaaatcagcagcagtgggacttgtcaaacggg
gtgagtgggtgtgtgaggaagacgcagctgagctgcagcgaaaagaggtttttgcggctg
aagaagaagaagttgccagttactatggatgcgattgtggacaggaaaatcggtaaaaaa
gaatgtaaggaaaggtgtcttggagattgtaactgtacggcgtatgcgaatatagacggg
tcgggttgtctgatttggacaggagagttctttgatattcgaaattacagtcatgagggt
caagatctttatgttaggttggctgcttctgatctcggt
>AlSRK42_exon1
------------------------------------------------------------
------------------------------------------------------------
------------------------------------------------------------
------------------------------------------------------------
------------------------------------------------------------
------------------------------------------------------------
------------------------------------------------------------
------------------------------------------------------------
------------------------------------------------------------
------------------------------------------------------------
------------------------------------------------------------
------------------------------------------------------------
---------atggtttacaatttcacggagaacgaagaggaagtggcttacacattctca
atgaccaaccacagcatcctctcaagattgacggtgagttcatctgggacattgaatcga
ttcacgtggattccaccatcatggcagtggaacacagtctggttttcacccaaagacgac
tgcgatttgtacgagaggtgtgggccttacagttactgtgacgtgaacacgtcaccgagt
tgtaactgtatccaaggattcgatcctaaaaatcagcagcagtgggacttgtcaaacggg
gtgagtgggtgtgtgaggaggacgcagctgagctgcagcgaaaagaggtttttgcggctg
aagaagatgaagttgccagttactatggatgcgattgtggacaggaaaatcggtaaaaaa
gaatgtaaggaaaggtgtcttggagattgtaactgtacggcgtatgcgaatatagacggg
tcgggttgtctgatttggacaggagagttctttgatatc---------------------
---------------------------------------
>ERR3397910_Contig_N3_length_1964_C
atgagaggtttacgaaatattttccaccattcttacaccttctccttcttactcgtcttc
gttgtcgtacttctagttcgtcccgcctttttaatatctgtcaacactttgtcatctaca
gaatctctcaccatctcaagcaaccgtacaattgtatctcctagtggtgtctttgaactt
ggtttttttgaaaccgctccaaattctcgttggtatcttgggatatggtacaagaaagtc
ccagagaaaacgtatatatgggtagccaatagagaccaccctttttccaactccatcgga
atccttaaaatctcggaagctaacctcgttcttcttgatcactctgatacccttgtctgg
tcaacaaatcggactggaggtacaagatcgccagtggtggcagaacttctggataacggc
aatttcgtgctcagagagtctagcaacaaaaacgatatagatcggtatttatggcagagt
tttgatttccccacggatacattactccctgagatgaaacttggttgggatctcaaaaga
gggctcaacagataccttacatcctggaaaagcccaaacgacccatcaagtgggtattac
tcgtacaaactcgaacttcaagggctccctgagttttttctatcatacaaagactcccca
atgcaccggagcggtccgtgggatggtgtccggtttagtggcatgccagaaaaacaacaa
ttaacttacatggtttacaatttcacggagaacgaagaggaagtggcttacacattctca
atgaccaaccacagcatcctctcaagattgacggtgagttcatctgggacattgaatcga
ttcacgtggattccaccatcatggcagtggaacacagtctggttttcacccaaagacgac
tgcgatttgtacgagaggtgtgggccttacagttactgtgacgtgaacacgtcaccgagt
tgtaactgtatccaaggattcgatcctaaaaatcagcagcagtgggacttgtcaaacggg
gtgagtgggtgtgtgaggaggacgcagctgagctgcagcgaaaagaggtttttgcggctg
aagaagatgaagttgccagttactatggatgcgattgtggacaggaaaatcggtaaaaaa
gaatgtaaggaaaggtgtcttggagattgtaactgtacggcgtatgcgaatatagacggg
tcgggttgtctgatttggacaggagagttctttgatatccgaaattacggtcatgagggt
caagatctttatgttaggttggctgcttctgatctcggt
>SAMD00089923_Contig_N1_length_1735
atgagaggtttacgaaatatcttccaccattcttacaccttctccttcttactcgtcttc
gttgtcgtacttctagttcgtcccgcctttttaatatctgtcaacactttgtcatctaca
gaatctctcaccatctcaagcaaccgtacaattgtatctcctagtggtgtctttgaactt
ggtttttttgaaaccgctccaaattctcgttggtatcttgggatatggtacaagaaagtc
ccagagaaaacgtatatatgggtagccaatagagaccaccctttttccaactccatcgga
atccttaaaatctcggaagctaacctcgttctccttgatcactctgatacccttgtctgg
tcaacaaatcggactggaggtacaagatcgccagtggtggcagaacttctcgataacggc
aatttcgtgctcagagagtctagcaacaaaaacgatctagatcggtatttatggcagagt
ttcgatttccccacggatacattactccctgagatgaaacttggttgggatctcaaaaga
gggctcaacagataccttacatcctggaaaagcccaaacgacccatcaagtgggtattac
tcgtacaaactcgaacttcaagggctccctgagttttttctatcatacaaagactcccca
atgcaccggagcggtccgtgggatggtgtccggtttagtggcatgccagaaaaacaacaa
ttaacttacatggtttacaatttcacggagaacgaagaggaagtggcttacacattctca
atgaccaaccacagcatcctctcaagattgacggtgagttcatctgggacattgaatcga
ttcacgtggattccaccatcatggcagtggaacacagtctggttttcacccaaagacgac
tgcgatttgtacgagaggtgtgggccttacagttactgtgacgtgaacacgtcaccgagt
tgtaactgtatccaaggattcgatcctaaaaatcagcagcagtgggacttgtcaaacggg
gtgagtgggtgtgtgaggaagacgcagctgagctgcagcgaaaagaggtttttgcggctg
aagaagatgaagttgccagttactatggatgcgattgtggacaggaaaatcggtaaaaaa
gaatgtaaggaaaggtgtcttggagattgtaactgtacgg----------------cggg
tcgggttgtctgatttggacaggagagttctttgatattcgaaattacggtcatgagggt
caagatctttatgttaggttggctgcttctgatctcggt
>AhSRK12
atgagaggtttacgaaatatcttccaccattcttacaccttctccttcttactcgtcttc
gttgtcgtacttctagttcgtcccgcgtttttaatctctgtcaacactttgtcatctaca
gaatctctcaccatctcaagcaaccgtacaattgtatctcctagtggtgtctttgaactt
ggtttttttgaaaccgctccaaattctcgttggtatcttgggatatggtacaagaaagtc
ccagagaaaacgtatgtatgggtagccaatagagaccaccctttttccaactccatcgga
atccttaaaatctcggaagctaacctcgtcctccttgatcactctgatacccttgtctgg
tcaacaaatcggactggaggtacaagatcgccagtggtggcagaacttctcgataacggc
aatttcgtgctcagagagtctagcaacaaaaacgatctagatcgatatttatggcagagt
tttgatttccccacggatacattactcccggagatgaaactgggttgggatctcaaaaca
gggctcaacagataccttacatcctggaaaagcccaaacgacccatcaagtgggtattac
tcgtacaaactcgaacttcaagggctccctgagttttttctatcatacaaagattcccca
atgcaccggagcggtccgtgggatggtgtccggtttagtggcatgccagaaaaaaaacaa
ttaacttacatggtttacaatttcacggagaacgaagaggaagtggcttacacattctca
atgaccaaccacagcatcctctcaagattgacggtgagttcatctgggacattcaatcga
ttcacgtggattccaccatcatggcagtggaacacagtctggttttcacccaaagacgac
tgcgatttatacgagaggtgtgggccttacagttactgtgacgtgaacacgtcaccgagt
tgtaactgtatccaaggattcgatcctaaaaatcagcagcagtgggacttgtcaaacggg
gtgagtgggtgtgtgaggaggacgcggctgagctgcagcgaaaaaaggtttttgcggctg
aagaagatgaagttgccagttactatggatgcgattgtggacaggaaaatcggtaaaaaa
gaatgtaaggaaaggtgtctcggagattgtaactgtacggcgtatgcgaatatagacggg
tcgggttgtctgatttggacaggagatttcttggatatccgaaattacggtcatgagggt
caagatctttatgttaggttggctgcttctg--------
