# Supplementary material for: Transition to Self-compatibility Associated With Dominant S-allele in a Diploid Siberian Progenitor of Allotetraploid Arabidopsis kamchatica Revealed by Arabidopsis lyrata Genomes
Source: Mol Biol Evol. 2023 Jul 11;40(7):msad122. doi: 10.1093/molbev/msad122 (PMC10335350; doi:10.1093/molbev/msad122)
Supplement: msad122_Supplementary_Data [file msad122_supplementary_data.zip › SupplementaryData4_lyrata.tre]

(DRR124344:0.0017047780,((((((ERR3397905:0.0106992445,ERR3397910:0.0109579296)100/100:0.0714384756,(((SRR2040769:0.0165155383,SRR2040770:0.0128713712)100/100:0.0241524024,(SRR2040788:0.0356238794,SRR2040789:0.0122416747)79.2/93:0.0097445808)98.6/99:0.0121776685,(((SRR5124979:0.0070617962,((SRR5124981:0.0020117414,SRR5125000:0.0062449777)90.7/92:0.0036326006,SRR5124991:0.0053163923)95.7/90:0.0035702169)54.7/28:0.0017861362,SRR5124994:0.0039940499)83.2/35:0.0022569951,SRR5124992:0.0035351337)100/100:0.0391350318)100/100:0.0379262353)89/93:0.0221158718,(((MW0079579:0.0144487332,MW0079581:0.0135429313)98.8/100:0.0118682378,((NT12_1_1:0.0113418241,NT12_2_1:0.0088711091)100/100:0.0213336893,(((NT8_1_1:0.0061561195,NT8_2_1:0.0039227557)86.9/99:0.0050492782,NT8_3_1:0.0104433637)94.9/99:0.0089176892,NT8_4_1:0.0063563445)100/100:0.0216008393)97.8/98:0.0094350173)84.7/94:0.0098769506,(MW0158706:0.0155274795,MW0158707:0.0174594289)93.8/98:0.0104964692)100/100:0.0436234271)100/100:0.0447269648,(((((((((((((((MW0079460_2:0.0010450752,MW0079471:0.0011223829)75/83:0.0015572900,SAMD00089938:0.0004762649)63.2/35:0.0006803131,SAMD00089939:0.0032473557)79.3/82:0.0011725236,((MW0079469:0.0009884894,MW0079469_2:0.0019919830)100/100:0.0080910656,(MW0079726:0.0039575530,MW0079727:0.0006222879)0/43:0.0000020487)59/55:0.0010357023)89.9/84:0.0013470716,SAMD00089942:0.0023831397)39.4/40:0.0010488120,MW0079725:0.0029299167)63.8/39:0.0004382201,MW0079734:0.0013744691)42.8/41:0.0009714254,MW0079722:0.0026122816)85.3/53:0.0012271833,SAMD00089945:0.0061202856)54.9/29:0.0011479754,((MW0079595:0.0000022148,(((MW0079596:0.0000028791,((((MW0079737:0.0000028833,MW0079741:0.0000028833)0/61:0.0000024433,MW0079740:0.0000028791)87.5/99:0.0008541315,MW0157475:0.0000020893)86.9/98:0.0009497360,SAMD00089937:0.0007032835)79.2/68:0.0008251329)0/55:0.0000027642,MW0079738:0.0002797849)99.5/100:0.0040349384,MW0079728:0.0029754712)47/48:0.0021654290)91.9/90:0.0021818066,(MW0079723:0.0010717721,MW0079724:0.0006296741)89.4/87:0.0013837246)88.7/84:0.0014004879)97.8/98:0.0037265010,(SAMD00089933:0.0019628535,SAMD00089941:0.0102384891)99.9/95:0.0068552136)99.8/95:0.0074539578,(SAMD00089924:0.0008071609,SAMD00089927:0.0011815458)99.4/95:0.0049900782)77.8/81:0.0016908872,SAMD00089926:0.0005460016)86.8/83:0.0036333758,((SAMD00089923:0.0002901323,SAMD00089930:0.0024837918)91.3/99:0.0016272747,(((((SAMD00089925:0.0007910989,SAMD00089929:0.0022251698)0/67:0.0001536753,(SAMD00089931:0.0004051765,SAMD00089932:0.0005935302)79.1/99:0.0004474632)56/75:0.0006383289,SAMD00089944:0.0022316682)89.1/79:0.0016994054,SAMD00089935:0.0020116887)79/62:0.0008611756,(SAMD00089928:0.0013594665,((SAMD00089934:0.0028797803,SAMD00089943:0.0048164232)33.7/68:0.0012359479,SAMD00089936:0.0043722237)76.4/65:0.0011242220)91.9/64:0.0022758332)42.4/47:0.0007678355)99.5/90:0.0074331415)100/100:0.0195741112,SAMD00089940:0.0018482201)100/100:0.0202574944)100/100:0.0201845996,(MW0079456:0.0231273589,MW0079605:0.0121030901)94.4/97:0.0070471694)99.2/99:0.0058418332,(MW0079570:0.0020209409,(NT1_1_1:0.0000028791,NT1_2_1:0.0000028791)94.2/100:0.0016204423)76.5/94:0.0006092285)97/96:0.0027626706,SRR2040806:0.0006273795);
