# Supplementary material for: Transition to Self-compatibility Associated With Dominant S-allele in a Diploid Siberian Progenitor of Allotetraploid Arabidopsis kamchatica Revealed by Arabidopsis lyrata Genomes
Source: Mol Biol Evol. 2023 Jul 11;40(7):msad122. doi: 10.1093/molbev/msad122 (PMC10335350; doi:10.1093/molbev/msad122)
Supplement: msad122_Supplementary_Data [file msad122_supplementary_data.zip › Kolesnikova_SupplementaryTable1.xlsx]

## Sheet: selfVSoutcros_map
accession	latitude	longitude	form	SCR genotype	SRK genotype	mating type	heterozygosity_NT1fin	SCR AhS12	species	ENA_accession	DNA extraction type	library
NT1_1_1	66.8045	123.465	live	AhSCR12	-	SC	0.000359749	cysteine lost	A. lyrata	ERS10113948	type II	TPase-based
NT1_2_1	66.8045	123.465	live	AhSCR12	-	SC	0.00040531	cysteine lost	A. lyrata	ERS10113949	type II	TPase-based
NT1_3_1	66.8045	123.465	live	AhSCR12	-	SC	0.000644902	cysteine lost	A. lyrata	ERS10113950	type II	TPase-based
MW0079570	70.5459	105.905	herbarium	AhSCR12	-	SC	0.0027245	cysteine lost	A. lyrata	ERS10113951	type I
MW0079605	74.8205	106.323	herbarium	AhSCR12	-	SC	0.0130354	cysteine lost	A. lyrata	ERS10113952	type I
MW0079456	69.6313	168.433	herbarium	-	AhSRK12	SC	0.0456953	a half lost	A. lyrata	ERS10113953	type I
SRR2040806	68.8	160.3	Novikova et al. 2016	AhSCR12	-	SC	0.0258352		A. lyrata	-	-
NT8_1_1	66.7019	123.308	live	AhSCR43	AhSRK43,AhSRK67	SI	0.288389		A. lyrata	ERS10113954	type II	TPase-based
NT8_2_1	66.7019	123.308	live	AlSCR01	AhSRK01,AhSRK38	SI	0.288277		A. lyrata	ERS10113955	type II	TPase-based
NT8_3_1	66.7019	123.308	live	-	AhSRK06,AhSRK05	SI	0.266682		A. lyrata	ERS10113956	type II	TPase-based
MW0158707	72.3034	103.187	herbarium	-	AhSRK24,AhSRK26	SI	0.255276		A. lyrata	ERS10113957	type II	TPase-based
MW0158706	72.384	103.91	herbarium	AhSCR36	AhSRK36,AhSRK37	SI	0.244626		A. lyrata	ERS10113958	type II	TPase-based
NT8_4_1	66.7019	123.308	live	AhSCR12	AhSRK57, AhSRK12	SI	0.280495		A. lyrata	ERS10113959	type II	TPase-based
NT12_1_1	69.9093	125.105	live	AhSCR12	AhSRK05,AhSRK12	SI	0.288489		A. lyrata	ERS10113960	type II	TPase-based
NT12_2_1	69.9093	125.105	live	AhSCR12	AhSRK44,AhSRK12	SI	0.287641		A. lyrata	ERS10113961	type II	TPase-based
MW0079579	75.2771	112.459	herbarium	AhSCR03	AhSRK03,AhSRK56	SI	0.250422		A. lyrata	ERS10113962	type I
MW0079581	75.3015	112.409	herbarium	-	AhSRK17,AhSRK11	SI	0.287388		A. lyrata	ERS10113963	type I
ERR3397905	61.41	8.25	Takou et al., 2020	AhSCR01,AhSCR04	AhSRK01,AhSRK04	SI	0.258373		A. lyrata	-	-
SAMD00089924	34.6	136.6	Paape et al., 2018	AhSCR26	AhSRK12,AhSRK26	SC	0.624573		A.kamchatica	-	-
SAMD00089927	35.1	136	Paape et al., 2018	AhSCR26	AhSRK12,AhSRK26	SC	0.616057		A.kamchatica	-	-
MW0079595	59.551	150.892	herbarium	AhSCR01	AhSRK12,AhSRK01	SC	0.579692		A.kamchatica	ERS10113965	type I
MW0079596	51.9752	134.894	herbarium	AhSCR01	AhSRK12,AhSRK01	SC	0.577609		A.kamchatica	ERS10113966	type I
MW0079723	54.7165	160.361	herbarium	AhSCR01,AhSCR02	AhSRK01,AhSRK02,AhSRK12,AhSRK42	SC	0.621804		A.kamchatica	ERS10113967	type I
SAMD00089923	36.8	137.8	Paape et al., 2018	AhSCR42	AhSRK12,AhSRK42	SC	0.625372		A.kamchatica	-	-
SAMD00089929	35.8	137.8	Paape et al., 2018	AhSCR26	AhSRK12,AhSRK26	SC	0.609502		A.kamchatica	-	-
SAMD00089928	36.7	138	Paape et al., 2018	AhSCR26	AhSRK12,AhSRK26	SC	0.612942		A.kamchatica	-	-
SAMD00089926	36.7	137.3	Paape et al., 2018	AhSCR26	AhSRK12,AhSRK26	SC	0.824527		A.kamchatica	-	-
ERR3397910	61.41	8.25	Takou et al., 2020	AhSCR12,AhSCR33	AhSRK12,AhSRK33	SI	0.251182		A. lyrata	-	-
DRR124344	68.8	160.3	Paape et al., 2018	AhSCR12	-	SC	0.00132		A. lyrata	-
MW0079469	64.682017	170.419199	herbarium	AhSCR02,AhSCR42	AhSRK02,AhSRK04,AhSRK42	SC	0.545628		A.kamchatica	ERS14775766
MW0079471	64.1183963	159.252491	herbarium	AhSCR02,AhSCR42	AhSRK02,AhSRK42	SC	0.575803		A.kamchatica	ERS14775767
MW0079722	54.9123432	160.6225204	herbarium	AhSCR02,AhSCR42	AhSRK02,AhSRK42	SC	0.573026		A.kamchatica	ERS14775768
MW0079724	59.75152	148.895834	herbarium	AhSCR02,AhSCR42	AhSRK01,AhSRK02,AhSRK12,AhSRK42	SC	0.64606		A.kamchatica	ERS14775769
MW0079725	59.1583317	151.6497803	herbarium	AhSCR02,AhSCR42	AhSRK02,AhSRK42	SC	0.54667		A.kamchatica	ERS14775770
MW0079726	55.9876279	160.7785606	herbarium	AhSCR42	AhSRK12,AhSRK42	SC	0.554915		A.kamchatica	ERS14775771
MW0079727	54.5115156	168.0791473	herbarium	AhSCR42	AhSRK12,AhSRK42	SC	0.552123		A.kamchatica	ERS14775772
MW0079728	53.0286712	158.6563969	herbarium	AhSCR01	AhSRK01,AhSRK12	SC	0.559374		A.kamchatica	ERS14775773
MW0079734	52.6	158.4	herbarium	AhSCR42	AhSRK12,AhSRK42	SC	0.557368		A.kamchatica	ERS14775774
MW0079737	51.683306	134.4166946	herbarium	AhSCR01	AhSRK01,AhSRK12	SC	0.575329		A.kamchatica	ERS14775775
MW0079738	51.9916458	134.8630142	herbarium	AhSCR01	AhSRK01,AhSRK12	SC	0.571106		A.kamchatica	ERS14775776
MW0079740	51.6991083	134.4917965	herbarium	AhSCR01	AhSRK01,AhSRK12	SC	0.577989		A.kamchatica	ERS14775777
MW0079741	55.54771	134.39221	herbarium	AhSCR01	AhSRK01,AhSRK12	SC	0.592753		A.kamchatica	ERS14775778
MW0157475	51.7493516	134.6144485	herbarium	AhSCR01	AhSRK01,AhSRK12	SC	0.580551		A.kamchatica	ERS14775779
SAMD00089925	35.3	138.3	Paape et al., 2018	AhSCR26	AhSRK12,AhSRK26	SC	0.617316		A.kamchatica	-
SAMD00089930	36.7	137.8	Paape et al., 2018	AhSCR42	AhSRK12,AhSRK42	SC	0.607165		A.kamchatica	-
SAMD00089931	36.2	137.8	Paape et al., 2018	AhSCR26	AhSRK12,AhSRK26	SC	0.606614		A.kamchatica	-
SAMD00089932	36.2	137.4	Paape et al., 2018	AhSCR26	AhSRK12,AhSRK26	SC	0.606658		A.kamchatica	-
SAMD00089933	61.2	-149.3	Paape et al., 2018	AhSCR42	AhSRK12,AhSRK42	SC	0.639098		A.kamchatica	-
SAMD00089934	33.9	134.1	Paape et al., 2018	AhSCR26	AhSRK12,AhSRK26	SC	0.59769		A.kamchatica	-
SAMD00089935	35.9	137.8	Paape et al., 2018	AhSCR26	AhSRK12,AhSRK26	SC	0.580811		A.kamchatica	-
SAMD00089936	36.6	137.6	Paape et al., 2018	AhSCR26	AhSRK12,AhSRK26	SC	0.575283		A.kamchatica	-
SAMD00089937	48.4	142.7	Paape et al., 2018	AhSCR01	AhSRK01,AhSRK12	SC	0.569513		A.kamchatica	-
SAMD00089938	59.4	143.3	Paape et al., 2018	AhSCR02,AhSCR42	AhSRK02,AhSRK42	SC	0.564146		A.kamchatica	-
SAMD00089939	59.4	143.3	Paape et al., 2018	AhSCR02,AhSCR42	AhSRK02,AhSRK42	SC	0.564143		A.kamchatica	-
SAMD00089940	37.2	139.9	Paape et al., 2018	AhSCR26	AhSRK12,AhSRK26	SC	0.557454		A.kamchatica	-
SAMD00089941	63.4	-145.8	Paape et al., 2018	AhSCR42	AhSRK12,AhSRK42	SC	0.519956		A.kamchatica	-
SAMD00089942	53.5	157.6	Paape et al., 2018	AhSCR42	AhSRK12,AhSRK42	SC	0.551825		A.kamchatica	-
SAMD00089943	36.3	136.9	Paape et al., 2018	AhSCR26	AhSRK12,AhSRK26	SC	0.544455		A.kamchatica	-
SAMD00089944	36.6	137.6	Paape et al., 2018	AhSCR26	AhSRK12,AhSRK26	SC	0.538604		A.kamchatica	-
SAMD00089945	54.2	158.1	Paape et al., 2018	AhSCR01	AhSRK01,AhSRK12	SC	0.518883		A.kamchatica	-
MW0079460_2	64.789932	166.465907	herbarium	AhSCR02,AhSCR42	AhSRK02,AhSRK42	SC	0.744881		A.kamchatica	ERS14775780
MW0079469_2	64.682017	170.419199	herbarium	AhSCR02,AhSCR42	AhSRK02,AhSRK42	SC	0.711598		A.kamchatica	ERS14775781
TE10.3-2	68.91428	77.66211	live	AhSCR01	AhSRK01,AhSRK63	SI	0.391506		A. lyrata	ERS14775782
TE11.1-2	68.94298	77.75131	live	AhSCR01	AhSRK01,AhSRK54	SI	0.37605		A. lyrata	ERS14775783
TE10.3-2xNT1 F1.1-1	-	-	live	AhSRK01	AhSCR01, AhSCR12	SC	-		A. lyrata	ERS14775784
TE10.3-2xNT1 F1.1-2	-	-	live	AhSRK63	AhSCR12	SC	-		A. lyrata	ERS14775785
TE11.1-2xNT1 F1.2-1	-	-	live	AhSRK54	AhSCR12	SI	-		A. lyrata	ERS14775786
TE11.1-2xNT1 F1.2-2	-	-	live	AhSRK54	AhSCR12	SI	-		A. lyrata	ERS14775787
SRR2040769	63.1	-69.72	Novikova et al. 2016	did not perform the analysis	AhSRK37,AhSRK37	SC	0.097026		A. arenicola	-
SRR2040770	56.54	-79.22	Novikova et al. 2016	did not perform the analysis	AhSRK37,AhSRK37	SC	0.117392		A. arenicola	-
SRR2040788	42.26	-81.84	Novikova et al. 2016	did not perform the analysis	AhSRK01,AhSRK01	N/A	0.107536		A. lyrata	-
SRR2040789	43.25	-81.85	Novikova et al. 2016	did not perform the analysis	AhSRK01, AhSRK46	N/A	0.154845		A. lyrata	-
SRR5124979	36.4166667	-79.9666667	Mattila et al, 2017	did not perform the analysis	AhSRK01,AhSRK29	N/A	0.210324		A. lyrata	-
SRR5124981	36.4166667	-79.9666667	Mattila et al, 2017	did not perform the analysis	AhSRK29,AhSRK29	N/A	0.203249		A. lyrata	-
SRR5124991	36.4166667	-79.9666667	Mattila et al, 2017	did not perform the analysis	AhSRK01,AhSRK24	N/A	0.140933		A. lyrata	-
SRR5124992	36.4166667	-79.9666667	Mattila et al, 2017	did not perform the analysis	AhSRK37,AhSRK31	N/A	0.166673		A. lyrata	-
SRR5124994	36.4166667	-79.9666667	Mattila et al, 2017	did not perform the analysis	AhSRK01,AhSRK29	N/A	0.197328		A. lyrata	-
SRR5125000	36.4166667	-79.9666667	Mattila et al, 2017	did not perform the analysis	AhSRK18,AHSRK42	N/A	0.19496		A. lyrata	-
