# Supplementary material for: Transition to Self-compatibility Associated With Dominant S-allele in a Diploid Siberian Progenitor of Allotetraploid Arabidopsis kamchatica Revealed by Arabidopsis lyrata Genomes
Source: Mol Biol Evol. 2023 Jul 11;40(7):msad122. doi: 10.1093/molbev/msad122 (PMC10335350; doi:10.1093/molbev/msad122)
Supplement: msad122_Supplementary_Data [file msad122_supplementary_data.zip › Kolesnikova_SupplementaryTable2.xlsx]

## Sheet: all inversions - per combinatio
A. lyrata - MN47 v2	start	end	length	A. lyrata - NT1	start	end	length		Legend
chr 1	14625309	17069605	2444296	chr 1	17471724	14410341	3061383		Old MN47 specific inversions
chr 3	22131279	24228593	2097314	chr 3	26447300	24296296	2151004		Capsella specific inversions
chr 4	18459828	18815810	355982	chr 4	19135397	18871811	263586		Suecica specific inversions
chr 6	17833645	19172561	1338916	chr 6	19669769	18509483	1160286		NT1 specific inversions
chr 2	4890607	5375291	484684	chr 2	4823531	4397789	425742		New MN47 specific inversions
									longer than 1,000,000
A. lyrata - MN47 v1	start	end	length	A. lyrata - NT1	start	end	length		MN47 specifc inversion, both versions
chr 1	16499412	16645713	146301	chr 1	14535072	14225329	309743
chr 1	16614180	16802733	188553	chr 1	14689667	14410341	279326
chr 1	30105427	33117720	3012293	chr 2	7467080	5143576	2323504
chr 2	4301012	4754905	453893	chr 2	4823531	4397789	425742
chr 3	19450605	19792195	341590	chr 3	23399110	22925870	473240	also seen in capsella, maybe mistake in old MN47, which capsella took?
chr 3	20384275	21386276	1002001	chr 3	27156608	26371728	784880
chr 3	23404760	23725509	320749	chr 3	26423790	26069867	353923
chr 4	11666305	12617020	950715	chr 4	14167088	13090399	1076689
chr 6	17745596	17989131	243535	chr 6	19669769	19436757	233012
chr 7	14934626	15214101	279475	chr 7	14722940	14510343	212597	partly also seen in comparison between old MN47 and capsella
chr 7	21032332	24634891	3602559	chr 7	26262000	23024206	3237794
A. lyrata - MN47 v1	start	end	length	A. lyrata - MN47 v2	start	end	length
chr 1	14334950	16610401	2275451	chr 1	16798195	14519562	2278633
chr 1	30071076	33124419	3053343	chr 2	8852852	5737853	3114999
chr 3	20496726	22974132	2477406	chr 3	24943957	22468255	2475702
chr 4	11666305	12617020	950715	chr 4	13556290	12644668	911622
chr 4	17445213	17808631	363418	chr 4	18730685	18442305	288380
chr 6	18014876	19080377	1065501	chr 6	19195177	18120831	1074346	part of inversion was already shown in v1, now complete inversion in v2
chr 7	21030907	24646429	3615522	chr 7	29287261	25542400	3744861
A. suecica	start	end	length	A. lyrata - NT1	start	end	length
chr 12	5824369	6147354	322985	chr 7	6857941	6498835	359106
chr 13	11378995	12190805	811810	chr 8	17592261	16676670	915591
chr 8	2493752	4510487	2016735	chr 3	4642599	2316380	2326219
A. lyrata - MN47 v2	start	end	length	A. suecica	start	end	length
chr 1	14625309	17069605	2444296	chr 1	14571365	12677300	1894065
chr 3	2458828	4773694	2314866	chr 3	4509956	2488067	2021889
chr 3	22131279	24228593	2097314	chr 3	18416522	16761559	1654963
chr 4	20979076	21139252	160176	chr 4	13280142	13124882	155260	seen in both new and old MN47
chr 6	17833645	19196422	1362777	chr 6	14292471	13223271	1069200
chr 6	22701239	23017071	315832	chr 6	17178104	16960637	217467
chr 7	6681612	7051367	369755	chr 7	6148856	5825403	323453
chr 8	19560196	20589829	1029633	chr 8	12192681	11383848	808833
chr 2	4890607	5344530	453923	chr 2	3630322	3319137	311185
A. lyrata - MN47 v1	start	end	length	A. suecica	start	end	length
chr 1	16527425	16653162	125737	chr 6	12658845	12582850	75995
chr 1	16614180	16802733	188553	chr 6	12824516	12677300	147216
chr 1	30105427	33115860	3010433	chr 7	5529942	3817101	1712841
chr 2	4301012	4724144	423132	chr 7	3630322	3319137	311185
chr 3	2306562	4598352	2291790	chr 8	4509956	2488067	2021889
chr 3	20496726	21243529	746803	chr 8	18937111	18394936	542175
chr 3	23404760	23725509	320749	chr 8	18393489	18138435	255054
chr 4	11666305	12617020	950715	chr 9	6799307	6082889	716418
chr 4	20056112	20228196	172084	chr 9	13280142	13136979	143163	seen in both new and old MN47
chr 6	22587592	22902664	315072	chr 11	17178104	16960637	217467
chr 7	6504433	6871469	367036	chr 12	6148856	5825403	323453
chr 7	21048167	24634891	3586724	chr 12	19513325	17074160	2439165
chr 8	18016996	19065229	1048233	chr 13	12185703	11383848	801855
A. lyrata - MN47 v1	start	end	length	C. rubella	start	end	length
chr 1	16527425	16610401	82976	chr 1	10914471	10884416	30055
chr 1	16614180	16802733	188553	chr 1	11037305	10928886	108419
chr 1	29763821	29802632	38811	chr 1	19617617	19569639	47978
chr 2	30097998	33115860	3017862	chr 2	5268899	3059486	2209413
chr 2	4301012	4756500	455488	chr 2	2942722	2767563	175159
chr 3	20496726	21243529	746803	chr 3	14713519	14171555	541964
chr 3	23417672	23725509	307837	chr 3	14198946	13974994	223952
chr 4	11666305	12617020	950715	chr 4	6739535	6087247	652288
chr 5	9419616	9485852	66236	scaffold 16	111158	44048	67110
chr 6	17737953	17962542	224589	chr 6	12497083	12330129	166954
chr 6	24274503	24659686	385183	chr 6	16296212	16091876	204336
chr 7	14934626	14994639	60013	chr 7	11198954	11137914	61040
chr 7	24180480	24527251	346771	chr 5	7262911	7088245	174666
C. rubella	start	end	length	A. lyrata - MN47 v2	start	end	length
chr 1	10925522	12222440	1296918	chr 1	17073369	14623884	2449485
chr 1	19568145	19619587	51442	chr 1	30056421	30014333	42088
chr 2	2770050	2946699	176649	chr 2	5368422	4886675	481747
chr 3	12806243	14201151	1394908	chr 3	24227791	22115974	2111817
chr 4	10369034	10587102	218068	chr 4	18730685	18455553	275132
chr 6	11664933	12491057	826124	chr 6	19174259	17835646	1338613
chr 6	16100513	16295346	194833	chr 6	24839948	24429858	410090
chr 7	15162772	17257217	2094445	chr 7	29244794	26042158	3202636
C. rubella	start	end	length	A. lyrata - NT1	start	end	length
chr 1	16080774	16375360	294586	chr 1	23312529	23203130	109399
chr 1	19568145	19619587	51442	chr 1	28499591	28459657	39934
chr 3	12051552	12277440	225888	chr 3	23362927	22927935	434992	same location as inversion in old MN47 --> mistake in Crub based on old MN47?
chr 6	14788981	14947677	158696	chr 6	23444677	23216937	227740
chr 6	16100513	16295346	194833	chr 6	25422595	25074649	347946
chr 7	15162772	17257217	2094445	chr 7	26013858	23341281	2672577
C. rubella	start	end	length	A. suecica	start	end	length
chr 1	19568145	19619587	51442	chr 6	21738785	21699131	39654
scaffold 16	40258	102816	62558	chr 10	5784872	5744219	40653
chr 3	1797272	3605526	1808254	chr 8	4509956	2560193	1949763
chr 6	14843261	15031529	188268	chr 11	17175734	16960637	215097
chr 6	16100513	16294696	194183	chr 11	18562232	18348131	214101
chr 7	5293951	5594927	300976	chr 12	6148856	5825403	323453
chr 7	15162772	17257217	2094445	chr 12	19500705	17404165	2096540
chr 8	9353424	10144616	791192	chr 13	12192681	11383848	808833

## Sheet: all inversions - per genome
overview of assembly specific inversions, either real or artefact
Assembly	inversions				shared with:						Legend
	chromosome	start	end	length	A. lyrata - NT1	A. lyrata - MN47 v2	A. lyrata - MN47 v1	A. suecica	C. rubella	extra	Old MN47 specific inversions
A. lyrata - NT1	no NT1 specific inversions										Capsella specific inversions
A. lyrata - MN47 v2	chr 1	14625309	17069605	2444296	x		x	x	x		Suecica specific inversions
	chr 3	22131279	24228593	2097314	x		x	x	x		NT1 specific inversions
	chr 4	18459828	18815810	355982	x		x		x		New MN47 specific inversions
	chr 6	17833645	19172561	1338916	x		x	x	x		inversion detected	x
	chr 2	4890607	5375291	484684	x			x	x		longer than 1,000,000
A. lyrata - MN47 v1	chr 1	16499412	16645713	146301	x			x	x		MN47 specifc inversion, both versions
	chr 1	16614180	16802733	188553	x			x	x
	chr 1	30105427	33117720	3012293	x	x		x	x	translocation to chr 2
	chr 2	4301012	4754905	453893	x			x	x
	chr 3	20384275	21386276	1002001	x			x	x
	chr 3	23404760	23725509	320749	x			x	x
	chr 4	11666305	12617020	950715	x	x		x	x
	chr 6	17745596	17989131	243535	x				x	only part discovered in v1, complete in v2
	chr 7	21032332	24634891	3602559	x	x		x	x
A. suecica	chr 8	4509956	2488067	2021889	x	x	x		x
	chr 11	17178104	16960637	217467		x	x		x
	chr 12	6148856	5825403	323453	x	x	x		x
	chr 13	12192681	11383848	808833	x	x	x		x
C. rubella	chr 1	19617617	19569639	47978	x	x	x	x
	chr 6	16100513	16295346	194833	x	x	x	x
	chr 7	15162772	17257217	2094445	x	x		x
	scaffold 16	111158	44048	67110			x	x
undetermined inversions
assembly	chromosome	start	end	length	assembly	chromosome	start	end	length	possible explanation
A. lyrata - MN47 v1	chr 3	19450605	19792195	341590	A. lyrata - NT1	chr 3	23399110	22925870	473240	also seen between capsella and NT1, but not between NT1 and new MN47 or Asuecica --> perhaps mistake in old MN47 that was included in capsella as well?
A. lyrata - MN47 v1	chr 7	14934626	15214101	279475	A. lyrata - NT1	chr 7	14722940	14510343	212597	partly also seen in comparison between old MN47 and capsella
A. lyrata - MN47 v2	chr 4	20979076	21139252	160176	A. suecica	chr 9	13280142	13124882	155260	seen in both versions of MN47
A. lyrata - MN47 v1	chr 4	20056112	20228196	172084	A. suecica	chr 9	13280142	13136979	143163
A. lyrata - MN47 v1	chr 7	14934626	14994639	60013	C. rubella	chr 7	11198954	11137914	61040
C. rubella	chr 3	12051552	12277440	225888	A. lyrata - NT1	chr 3	23362927	22927935	434992
C. rubella	chr 6	14788981	14947677	158696	A. lyrata - NT1	chr 6	23444677	23216937	227740
