# Supplementary material for: Transition to Self-compatibility Associated With Dominant S-allele in a Diploid Siberian Progenitor of Allotetraploid Arabidopsis kamchatica Revealed by Arabidopsis lyrata Genomes
Source: Mol Biol Evol. 2023 Jul 11;40(7):msad122. doi: 10.1093/molbev/msad122 (PMC10335350; doi:10.1093/molbev/msad122)
Supplement: msad122_Supplementary_Data [file msad122_supplementary_data.zip › Kolesnikova_SupplementaryTable3.xlsx]

## Sheet: SRK
Allele ID (functional group)	A. lyrata allele ID	Genbank	Original source	Individual used to extract SRK sequence	A. halleri homolog allele ID	Genbank	Original source	Individual used to extract SRK sequence
H1001	AlSRK01	KJ772401	Goubet et al. 2012	/	AhSRK01	GQ915351	Castric et al. 2010	/
H2001	AlSRK03	AF328992	Schierup et al. 2001	/	AhSRK03	KJ772380	Goubet et al. 2012	/
H4025	AlSRK04	AF328994	Schierup et al. 2001	/	/
H3010	AlSRK05	AF328990	Schierup et al. 2001	/	/
H2008	AlSRK06	GQ351354	Boggs et al. 2009	/	/
H2004	AlSRK08	AY186766	Charlesworth et al. 2003	/	AhSRK19	EU075140	Castric & Vekemans 2007	/
H4015	AlSRK09	DQ520282	Bechsgaard et al. 2004	/	AhSRK34	/	Genete et al. 2020	DRS032556 from Bioproject PRJDB3777
H4016	AlSRK10	AY186767	Charlesworth et al. 2003	/	AhSRK35	/	Genete et al. 2020	DRS032520 from Bioproject PRJDB3777
H4003	AlSRK11	AY186768	Charlesworth et al. 2003	/	AhSRK11	EU075132	Castric & Vekemans 2007	/
H4036	AlSRK12	AY186769	Charlesworth et al. 2003	/	/
H3008	AlSRK13	genome A. lyrata	Hu et al. 2011	/	AhSRK29	KM592798	Durand et al. 2014	/
H2003	AlSRK14	KJ772405	Goubet et al. 2012	/	AhSRK09	EU075131	Castric & Vekemans 2007	/
H4010	AlSRK15	KC207413	Dwyer et al. 2013	/	AhSRK21	EU075142	Castric & Vekemans 2007	/
H3004	AlSRK16	HQ379629	Guo et al. 2011	/	AhSRK10	KM592810	Durand et al. 2014	/
H3001	AlSRK17	AY186772	Charlesworth et al. 2003	/	AhSRK02	EU075125	Castric & Vekemans 2007	/
H2007	AlSRK18	KJ772412	Goubet et al. 2012	/	/
H4035	AlSRK19	AF328998	Schierup et al. 2001	/	/
H4012	AlSRK20	AF328995	Schierup et al. 2001	/	AhSRK24	EU878009	Castric et al. 2008	/
H3003	AlSRK21	EU878016	Castric et al. 2008	/	AhSRK06	EU075128	Castric & Vekemans 2007	/
H4013	AlSRK22	DQ520285	Bechsgaard et al. 2004	/	AhSRK26	EU878011	Castric et al. 2008	/
H4026	AlSRK23	AF328997	Schierup et al. 2001	/	AhSRK42	/	Genete et al. 2020	DRS032520 from Bioproject PRJDB3777
H3011	AlSRK25	GQ351355	Boggs et al 2009	/	/	/
H4018	AlSRK27	EU878017	Castric et al. 2008	/	/	/
H2006	AlSRK28	AY186775	Charlesworth et al. 2003	/	AhSRK28	KJ461478	Goubet et al. 2012	/
H2009	AlSRK29	AY186776	Charlesworth et al. 2003	/	AhSRK45	/	Genete et al. 2020	DRS032563 from Bioproject PRJDB3777
H4027	AlSRK30	FJ867321	Guo et al. 2009	/	/
H4007	AlSRK31	DQ520287	Bechsgaard et al. 2004	/	AhSRK16	EU075137	Castric & Vekemans 2007	/
H4028	AlSRK33	EU878019	Castric et al. 2008	/	AhSRK51	/	Corbett-Detig et al. 2019	SRR8157565 from Bioproject PRJNA503733
H4001	AlSRK34	EU878020	Castric et al. 2008	/	AhSRK05	GQ915365	Castric et al. 2010	/
H4020	AlSRK35	EU878021	Castric et al. 2008	/	/
H4017	AlSRK36	KC207416	Dwyer et al. 2013	/	AhSRK36	KM592805	Durand et al. 2014	/
H3002	AlSRK37	DQ520289	Bechsgaard et al. 2004	/	AhSRK04	KJ461484	Durand et al. 2014	/
H4029	AlSRK38	HQ379630	Guo et al. 2011	/	/
H4008	AlSRK39	KJ772418	Goubet et al. 2012	/	AhSRK18	EU075139	Castric & Vekemans 2007	/
H3022	AlSRK41	MH507372	Mable et al. 2018	/	/
H4004	AlSRK42	EU878023	Castric et al. 2008	/	AhSRK12	KJ772374	Durand et al. 2014	/
H4023	AlSRK43	EU878024	Castric et al. 2008	/	AhSRK43	KJ461491	Goubet et al. 2012	/
H4038	AlSRK44	EU878025	Castric et al. 2008	/	/
H4037	AlSRK45	EU878026	Castric et al. 2008	/	/
H4011	AlSRK46	MH507373	Mable et al. 2018	/	AhSRK22	EU075143	Castric & Vekemans 2007	/
H3023	AlSRK48	MH507375	Mable et al. 2018	/	/
H4030	AlSRK50	HQ379631	Guo et al. 2011	/	AhSRK50	/	Genete et al. 2020	DRS032553 from Bioproject PRJDB3777
H4044	AlSRK52	KX923797	Mable et al. 2017	/	/
H3024	AlSRK60	JX464644	Mable et al. 2018	/	/
H4039	AlSRK61	/	Takou et al. 2021	ERS4653249 from Bioproject PRJEB33206	AhSRK56	/	Vekemans, unpublished
H4040	AlSRK62	/	Takou et al. 2021	ERS4653250 from Bioproject PRJEB33206	AhSRK44	/	Genete et al. 2020	DRS032525 from Bioproject PRJDB3777
H4024	AlSRK63	/	Takou et al. 2021	ERS4653250 from Bioproject PRJEB33206	AhSRK47	JX114763	Tschuchimatsu et al. 2012	/
H4041	AlSRK64	/	Takou et al. 2021	ERS4653251 from Bioproject PRJEB33206	AhSRK67	/	Vekemans, unpublished
H4019	AlSRK65	/	Takou et al. 2021	ERS4653252 from Bioproject PRJEB33206	AhSRK38	/	Vekemans, unpublished
H4005	AlSRK66	/	Takou et al. 2021	SRS1874397 from Bioproject PRJNA357372	AhSRK13	KJ461479	Goubet et al. 2012	/
H4022	AlSRK67	/	Takou et al. 2021	ERS3541323 from Bioproject PRJEB33206	AhSRK41	/	Genete et al. 2020	DRS032562 from Bioproject PRJDB3777
H4014	AlSRK68	JX464654	Mable et al. 2018	/	AhSRK32	KJ461471	Goubet et al. 2012	/
H4009	AlSRK69	/	Takou et al. 2021	SRS3258658 from Bioproject PRJNA459481	AhSRK20	KJ772396	Goubet et al. 2012	/
H3015	AlSRK70	/	Takou et al. 2021	SRS3258660 from Bioproject PRJNA459481	/
H4006	AlSRK71	/	Takou et al. 2021	ERS3736358 from Bioproject PRJEB34247	AhSRK15	FO203471	Goubet et al. 2012	/
H4002	AlSRK72	/	Takou et al. 2021	ERS4653247 from Bioproject PRJEB33206	AhSRK07	EU075129	Castric & Vekemans 2007	/
H4034	AlSRK73	/	Takou et al. 2021	ERS3541316 from Bioproject PRJEB33206	/
H3006	/	/			AhSRK17	EU075138	Castric & Vekemans 2007	/
Bechsgaard, J., Bataillon, T., & Schierup, M. H. (2004). Uneven segregation of sporophytic self-incompatibility alleles in Arabidopsis lyrata: Segregation distortion in an SI-system. Journal of Evolutionary Biology, 17(3), 554–561. doi: 10.1111/j.1420-9101.2004.00699.x
Boggs, N. A., Nasrallah, J. B., & Nasrallah, M. E. (2009). Independent S-Locus Mutations Caused Self-Fertility in Arabidopsis thaliana. PLoS Genetics, 5(3), e1000426. doi: 10.1371/journal.pgen.1000426
Castric, V., Bechsgaard, J. S., Grenier, S., Noureddine, R., Schierup, M. H., & Vekemans, X. (2010). Molecular Evolution within and between Self-Incompatibility Specificities. Molecular Biology and Evolution, 27(1), 11–20. doi: 10.1093/molbev/msp224
Castric, Vincent, Bechsgaard, J., Schierup, M. H., & Vekemans, X. (2008). Repeated adaptive introgression at a gene under multiallelic balancing selection. PLoS Genetics, 4(8), e1000168. doi: 10.1371/journal.pgen.1000168
Castric, Vincent, & Vekemans, X. (2007). Evolution under strong balancing selection: How many codons determine specificity at the female self-incompatibility gene SRK in Brassicaceae? BMC Evolutionary Biology, 7(1), 132. doi: 10.1186/1471-2148-7-132
Durand, E., Méheust, R., Soucaze, M., Goubet, P. M., Gallina, S., Poux, C., … Castric, V. (2014). Dominance hierarchy arising from the evolution of a complex small RNA regulatory network. Science, 346(6214), 1200–1205. doi: 10.1126/science.1259442
Dwyer, K. G., Berger, M. T., Ahmed, R., Hritzo, M. K., McCulloch, A. A., Price, M. J., … Nasrallah, M. E. (2013). Molecular Characterization and Evolution of Self-Incompatibility Genes in Arabidopsis thaliana: The Case of the Sc Haplotype. Genetics, 193(3), 985–994. doi: 10.1534/genetics.112.146787
Genete, M., Castric, V., & Vekemans, X. (2020). Genotyping and de novo discovery of allelic variants at the Brassicaceae self-incompatibility locus from short read sequencing data. Molecular Biology and Evolution, 37, 1193–1201. doi: 10.1093/molbev/msz258
Goubet, P. M., Bergès, H., Bellec, A., Prat, E., Helmstetter, N., Mangenot, S., … Castric, V. (2012). Contrasted patterns of molecular evolution in dominant and recessive self-incompatibility haplotypes in Arabidopsis. PLoS Genetics, 8(3), e1002495. doi: 10.1371/journal.pgen.1002495
Guo, Y.-L., Bechsgaard, J. S., Slotte, T., Neuffer, B., Lascoux, M., Weigel, D., & Schierup, M. H. (2009). Recent speciation of Capsella rubella from Capsella grandiflora , associated with loss of self-incompatibility and an extreme bottleneck. Proceedings of the National Academy of Sciences, 106(13), 5246–5251. doi: 10.1073/pnas.0808012106
Guo, Y.-L., Zhao, X., Lanz, C., & Weigel, D. (2011). Evolution of the S -Locus Region in Arabidopsis Relatives. Plant Physiology, 157(2), 937–946. doi: 10.1104/pp.111.174912
Mable, B K, Hagmann, J., Kim, S.-T., Adam, A., Kilbride, E., Weigel, D., & Stift, M. (2017). What causes mating system shifts in plants? Arabidopsis lyrata as a case study: Updated online 7 December 2016: This article was originally published under a standard licence, but has now been made available under a CC BY 4.0 licence. The PDF and HTML versions of the paper have been modified accordingly. …
Mable, B K, Schierup, M. H., & Charlesworth, D. (2003). Estimating the number, frequency, and dominance of S-alleles in a natural population of Arabidopsis lyrata (Brassicaceae) with sporophytic control of self-incompatibility. Heredity, 90(6), 422–431. doi: 10.1038/sj.hdy.6800261
Mable, Barbara K., Brysting, A. K., Jørgensen, M. H., Carbonell, A. K. Z., Kiefer, C., Ruiz-Duarte, P., … Koch, M. A. (2018). Adding complexity to complexity: Gene family evolution in polyploids. Frontiers in Ecology and Evolution, 6, 114. doi: 10.3389/fevo.2018.00114
Schierup, M. H., Mable, B. K., Awadalla, P., & Charlesworth, D. (2001). Identiﬁcation and characterization of a polymorphic receptor kinase gene linked to the self-incompatibility locus of Arabidopsis lyrata. Genetics, 158, 387–399.
Takou, M., Hämälä, T., Koch, E. M., Steige, K. A., Dittberner, H., Yant, L., … Meaux, J. de. (2021). Maintenance of Adaptive Dynamics and No Detectable Load in a Range-Edge Outcrossing Plant Population. Molecular Biology and Evolution, 38(5), 1820–1836. doi: 10.1093/molbev/msaa322
Tsuchimatsu, T., Goubet, P. M., Gallina, S., Holl, A.-C., Fobis-Loisy, I., Bergès, H., … Castric, V. (2017). Patterns of Polymorphism at the Self-Incompatibility Locus in 1,083 Arabidopsis thaliana Genomes. Molecular Biology and Evolution, 34(8), 1878–1889. doi: 10.1093/molbev/msx122

## Sheet: SCR
Allele ID (functional group)	A. lyrata allele ID	Genbank	Original source	A. halleri homolog allele ID	Genbank	Original source
H4023	/			AhSCR43	KJ461488 & KJ461491	Goubet et al. 2012
H1001	AlSCR01	KJ772401	Goubet et al. 2012
H4004	/			AhSCR12	KJ772374	Goubet et al. 2012
H4017	/			AhSCR36	KM592808	Goubet et al. 2012
H2001	/			AhSCR03	FO203458 & KJ772380	Goubet et al. 2012
H3002	AlSCR37	FJ752546	Boggs et al. 2009	AhSCR04	KJ461484	Goubet et al. 2012
H2003	AlSCR14	MH680584	Kodera et al. 2021	/
H3004	AlSCR16	HQ379629	Guo et al. 2011	/
H2007	AlSCR18	KJ772412	Goubet et al. 2012	/
H4012	AlSCR20	HQ379628	Guo et al. 2011	/
H4029	AlSCR38	HQ379630	Guo et al. 2011	/
H4008	AlSCR39	KJ772419	Goubet et al. 2012	/
H4030	AlSCR50	HQ379631	Guo et al. 2011	/
