# Supplementary material for: Transition to Self-compatibility Associated With Dominant S-allele in a Diploid Siberian Progenitor of Allotetraploid Arabidopsis kamchatica Revealed by Arabidopsis lyrata Genomes
Source: Mol Biol Evol. 2023 Jul 11;40(7):msad122. doi: 10.1093/molbev/msad122 (PMC10335350; doi:10.1093/molbev/msad122)
Supplement: msad122_Supplementary_Data [file msad122_supplementary_data.zip › SupplementaryData1_SRK.fa]

>AhSRK01|grpRef=H1001
ATGAGAGGTGTAAGAAGTATCTACCACCATTTTATTACCCTCTGCTTCTTTGTTGTGCTCGTTGTCTTAATTCTGTTTTCTTGTGCGTTTTCGATCCATGCCAATACTTTGTCTTCTACAGAATCTCTGACAATCTCAAGAAACCTAACCATTGTGTCTCCTGGTAAGATCTTCGAGCTCGGTTTCTTCAAACCCTCGACACGTCCTCGTTGGTATCTTGGGATATGGTACAAGAAAATCCCCGAGAGAACCTATGTATGGGTTGCCAACAGAGACACCCCACTCTCCAATTCCGTTGGAACCCTCAAAATCTCCGACGGTAACCTTGTCATCCTCGATCACTCTAATATCCCTATATGGTCCACGAATACTAAAGGAGATGTGAGGTCTCCGATAGTGGCAGAGCTTCTCGATACGGGCAATTTAGTGATAAGATATTTCAACAACAACTCACAAGAATTTTTGTGGCAGAGCTTTGATTTTCCAACCGATACTTTACTTCCGGAGATGAAACTCGGCTGGGATCGTAAAACAGGTCTCAACAGATTTCTTAGATCTTACAAAAGCTCCAATGATCCGACAAGTGGGAGTTTCTCGTACAAACTCGAAACTGGGGTGTATTCAGAGTTTTTTATGTTGGCCAAAAACTCACCAGTATACCGGACTGGTCCATGGAATGGGATCCAATTTATTGGCATGCCGGAAATGCGAAAATCGGATTACGTGATTTACAATTTCACGGAGAACAATGAGGAGGTTTCTTTCACGTTCTTAATGACCAGCCAAAACACCTACTCAAGATTGAAGCTGAGTGACAAAGGGGAATTTGAGCGATTCACGTGGATTCCTACATCATCGCAGTGGAGCCTGTCATGGTCTTCACCAAAAGACCAGTGTGATGTGTACGATCTGTGTGGGCCTTACAGCTACTGTGATATTAATACGTCACCTATTTGTCATTGTATCCAAGGGTTCGAGCCCAAGTTCCCAGAGTGGAAGTTGATAGACGCGGCGGGTGGGTGTGTGAGGAGGACACCGTTGAATTGCGGGAAAGACAGGTTTTTGCCGCTTAAGCAAATGAAGTTGCCCGATACTAAGACAGTGATTGTGGACAGGGAGATTGGGATGAAAGACTGTAAGAAGAGGTGCCTTAACGATTGTAATTGTACGGCCTATGCGAATACTGACATTGGCGGGACGGGTTGTGTAATGTGGATCGGAGAGCTTTTGGATATTCGGAACTACGCTGTCGGCAGTCAAGATCTTTACGTCAGATTGGCGGCTTCTGAGCTTG
>AlSRK01|grpRef=H1001
ATGAGAGGTGTAAGAAGTATCTACCACCATTCTATTACCCTCTGCTTCTTTGCTGTGCTCGTTGTCTTAATTCTGTTTTGTTGTGCGTTTTCGATCCATGCCAATACTTTGTCTTCTACAGAATCTCTGACAATCTCAAGAAACCTAACCATTGTGTCTCCTGGTAAGATCTTCGAACTCGGTTTCTTCAAACCCTCGACACGTCCTCGTTGGTATCTTGGGATATGGTACAAGAAAATCCCCGAGAGAACCTATGTATGGGTTGCCAACAGAGACACCCCACTCTCCAATTCCGTTGGAACCCTCAAAATCTCCGACGGTAACCTTGTCATCCTCGATCACTCTAATATCCCTATATGGTCTACGAATACTAAAGGAGATGTGAGGTCTCCGATAGTGGCAGAGCTTCTCGATACGGGCAATTTAGTGATAAGATATTTCAACAACAACTCACAAGAATTTTTGTGGCAGAGCTTTGATTTTCCAACCGATACTTTACTTCCGGAGATGAAACTCGGCTGGGATCGTAAAACAGGTCTCAACAGATTTCTTAGATCTTACAAAAGCTCCAATGATCCGACAAGTGGGAGTTTCTCGTACAAACTCGAAACTGGGGTGTATTCAGAGTTTTTTATGTTGGCCAAAAACTCACCAGTATACCGGACTGGTCCATGGAATGGGATCCAATTTATTGGCATGCCGGAAATGCGAAAATCGGATTACGTGATTTACAATTTCACGGAGAACAATGAGGAGGTTTCTTTAACGTTCTTAATGACCAGCCAAAACACCTACTCAAGATTGAAGCTGAGTGACAAAGGGGAATTTGAGCGATTCACGTGGATTCCTACATCATCGCAGTGGAGCCTGTCATGGTCTTCACCAAAAGACCAGTGTGATGTGTACGATCTGTGTGGGCCTTACAGCTACTGTGATATTAATACGTCACCTATTTGTCATTGTATCCAAGGGTTCGAGCCCAAGTTCCCAGAGTGGAAGTTGATAGACGTGGCGGGTGGGTGTGTGAGGAGGACACCGTTGAATTGCGGGAAAGACAGGTTTTTGCCGCTTAAGCAAATGAAGTTGCCCGATACTAAGACAGTGATTGTGGACAGGAAGATTGGGATGAAAGACTGTAAGAAGAGGTGCCTTAACGATTGTAATTGTACGGCCTATGCGAATACTGACATTGGCGGGACGGGTTGTGTAATGTGGATCGGAGAGCTTTTGGATATTCGGAACTACGCTGTCGGCAGTCAAGATCTTTACGTCAGATTGGCGGCTTCTGAGCTTG
>AhSRK03|grpRef=H2001
ATGAGAGGTGCAGTACCAAAATACCACCATTCTCAAACCTTTTTCTTCTTCCTGTTTGTTGTCTCAGTTCTGTTTCGTCCTGCGTTCTCGATCTTTGTCAACACTTTGTCGTCTACGGAATCTCTGACAATCGCAAGCAACCGGACCATCGTCTCTCTCGGTGATGACTTCGAACTTGGTTTCTTCAGACCGGCTGCAAGTCTTCGAGAGGGTGATCGTTGGTATCTCGGGATTTGGTACAAGACAATCTCGGTAAGAACCTATGTATGGGTTGCCAACAGAGATCATCCTATCTCCAGTTCTGATGGAACCTTCAAAATTTCCGGAATTAACCTCGTCCTCCTCAATCAATCTAACATGACTGTCTGGTCAACGAATCTGACTGGTGCTGTGAGATCTCCAGTGGTAGCAGAGCTCCTCGCTAATGGCAATTTCGTGCTTAGAGACTCCAAAACCAACGGGAAAAATGGATTCTTGTGGCAGAGCTTTGATTACCCGACAGATACTTTACTCCCGCATATGAAATTGGGTTTGAATGTCAAAACAAAAAaCAACAGATTTCTTACATCCTGGAAAAACTCCTATGATCCGTCAAGCGGGTCTTTTTCGTATAAACTCGAGATACCTAGGCATGGGTTGCCTGAGTTTCTTATGTGGAGGAGCGGAGGGCCAGCGTTCCGGAGTGGTCCGTGGGATGGAATCCGATTTAGTGGCATACCAGAGATGGAAAGATGGAAGTTCGTTAACATTGTTTACAATTTCACGGAGAACAAAGAGGATATCGCCTTCACTTTTAGAGTTACCACCCCAGATGTCTACGCGAAATTGACAATGAGATTCGACGGGTTTTTAGAACTATCCACGTGGGATCCGGAAATGTTGGAATGGAACGTGTTCTGGGTTACATCGACAAGCGATTGTGATATTTACATGGGGTGCACTCCTTATAGCTTCTGTGACATGAACACAACGCCAAAGTGTAACTGTATCAAAGGTTTTGAGCCGAGTAACCCTCAGGGAGGAGCAATGAATAACACATCCACTGAGTGTGTAAGGAAGACGCAATTAAATTGCAAAGGAGATGGATTTTACTGGCTGAGGAATATGAAGCTGCCGGAAACATCGGGTGCTATTGTGGACAAGAGGATTGGGTTAAAGGAATGTGAGGAGAGGTGCATTGAGAATTGTAACTGTACTGCGTTTGCTAATACGAATATCCAAGATGGTGGGTCGGGTTGTGTGCTTTGGACTCGCGAGCTCGCCGATATTCGGAGATATGTCGATGCGGGTCAAGATCTTTATGTCAGATTGGCTGCTGTTGATCTCG
>AlSRK03|grpRef=H2001
CGGTAACCTTGTCATCCTCAATCAATCTAACATGACTGTCTGGTCAACGAATCTGACTGGTGCTGTGAGATCTCCAGTGGTAGCAGAGCTCCTCGCTAATGGCAATTTCGTGCTTAGAGACTCCAAAACCAACGGGAAAAATGGATTCTTGTGGCAGAGCTTTGATTACCCGACAGATACTTTACTCCCGCATATGAAATTGGGTTTGAATGTCAAAACAAAAAACAACAGATTTCTTACATCCTGGAAAAACTCCTATGATCCGTCAAGCGGGTCTTTTTCGTATAAACTCGAAATGCCTAGGCATGGGTTGCCTGAGTTTCTTATGTGGAGGAGCGGAGGGCCAGCGTTCCGGAGTGGTCCGTGGGATGGAATCCGATTTAGTGGCATACCAGAGATGGAAAGATGGAAGTTCGTTAACATTGTTTACAATTTCACGGAGAACAAAGACGATATCGCCTTCACTTTTAGAGTTACCACCCCAGATGTCTACGCGAAATTGACAATGAGATTCGACGGGTTTTTAGAACTATCCACGTGGGATCCGGAAATGTTGGAATGGAACGTGTTCTGGGTTACATCGACAAGCGATTGTGATATTTACATGGGGTGCACTCCTTATAGCTTCTGTGACATGAACACAACGCCAAAGTGTAACTGTATCAAAGGTTTTGAGCCGAGTAACCCTCAGGGAGGAGCAATGAATAACACATCCACTGAGTGTGTAAGGAAGACGCAATTAAATTGCAAAGGAGATGGATTTTACTGGCTGAGGAATATGAAGCTGCCGGAAACATCGGGTGCTATTGTGGACAAGAGGATTGGGTTAAAGGAATGTGAGGAGAGGTGCATTGAGAATTGTAACTGTACTGCGTTTGCTAATACGAATATCCAAGATGGTGGGTCGGGTTGTGTGCTTTGGACTCGCGAGCTCGCCGATATTCGGAGATATGTCGATGCG
>AlSRK04|grpRef=H4025
ACGGTAACCTTGTCATCCTCGGTCACTCTGATAAACTTGTCTGGTCGACGAATCTTACTAGTGGAAATGTGAGATCCCTGGTGGTGGCAGAGCTGCTCGCCAACGGAAATTTCGTTATGAGATACTCCAGTAAAGACCAAGGTGGATTCTTATGGCAAAGTTTTGATTATCCGACAGATACCTTACCTCCACAGATGAAACTTGGTTGGGATCGCAAAACAAAGCTTAATAGATACCTTAGATCTTGGAAAAGCTCATATGATCCATCAAGTGGGAATTTCACGTACGAACTCGAAACTCGAGGTTTCCCAGAGTTTTTTCTAAGAAAAACTGACATTCCAATTCACCGGAGCGGTCCATGGGATGGTATTCGGATTAGTGGCATTCCAGAAGAGCGTCAGGTTGATTACATGGTTTATAATTTCACGGAGGACAGAGAGGAGGTTGCTTACACGTTCCTAGTCACCAACCACAGCATCTACTCAAGATTGACAATGAGTTACTCTGGGTATTTTCAGCGATTTACGTGGACTTCACCAGCGTGGGGATGGAGACAATTATGGTCTGCACCAATGGACCTTCAGTGCGATTTGTATCCGAGCTGTGGGCCTTATGCTTACTGTGACACAAACACGCCACCTCTGTGTAACTGTATTAGAGGGTTCAATCCCTGGAGCATGGAGCAATGGAATATGGGGGATGGGACGAGTGGGTGTGTGAGGAGGACGCCACTAAGCTGCAGAAGAGATGGGTTCTTGCCGATGAAAAAGATGAAGTTGCCGACTACTACGATGGCAACTGTTGATCGGAGAATCAGTGGGAAAGAATGTAAACAGAAGTGCCTTATGGATTGCAATTGTACTGCATACGCTAATGCCGATATTAAAAATGGCGGGTTGGGTTGTGTGATTTGGACTGGCGAGCTCGTGGATATTCGAACTTATGTGGTTGGC
>AlSRK05|grpRef=H3010
ATGAGAGGTGAAGTTCCAAATAAACACCATTCTTATACCTTCTTCTTCGTCCTTTTCTTCGCCTTAGTTCTGTTCCCTGATTTCTCTATCTCTGCCAACACTTTGTCAGTTACAGAATCTCTGACAATCTCAAGCAACCAAACCATTGTATCTCCTGGTGGTGTCTTCGAGCTTGGTTTCTTCAAAATCCTTGGTGATAGTTGGTATCTTGGGATTTGGTACAAGAAAATCCCTCAGAGAACCTATGTATGGATTGCCAATAGAGACAATCCTCTCTCTAATTCCATTGGAATCCTCAAAATATCCAATGCTAACCTTGTCATCCTCGATAATTCTGATACCCCTGTTTGGTCAACGAATCTGACTGGAGCGGTGAGATCTCTTGTGGTGGCAGAGCTTCTCGATAATGGCAATTTCGTGCTAAGGAACTCCAAAACTAATGACTTAGACGGGTTTTTGTGGCAGAGCTTTGATTTCCCGACAGATACTTTACTACCGCAGATGAAATTGGGTTTGGATAACAAAAGAGGGCTCAACAAATTCATCACATCCTGGAAAAGCTCATTTGATCCGTCAAGCGGAGATTACATTTTTAAACTCGAAACTCAAGGGCTACCTGAGTTTTTTATTTCGAGGAGTAAGTTTAAACTGTTCCGGAGCGGTCCTTGGGATGGAAACCGGTTTAGTGGCATACCAGAGATGGAACAATGGGACAACATTATTTACAACTTCACGGATAATAGAGAGGAGGTCGCGTACACTTTCCAACTAACCAACCACAGCCTCTATTCGAGATTGAAAATAAACTCCGACGGGTTATTACAGCGATTCACGTGGATTCCGACAATCCAAGAATGGAACATGTACTGGCTTACACCAGCGACCCACTGTGATTTTTATGAAAATTGCGGTCCTTACGCTTACTGTGACATGAACACGTCACCGATGTGTAACTGTATCCAAGGATTTGAACCGAGGATCCCGCAAGAGTGGGCATCAGGAGATGTGGCTGGTAGTTGTCAAAGGAAGACGCCGTTGAACTGCCTTGAAGATGGGTTTATAAAGCTGAAGAAAATGAAGCTGCCGGCTTCTACGACTGCTATTGTGGACAAGAGAATTGGGTTAAAAGAATGTGAAGAAAAGTGCAAGCAGTATTGCAATTGTACGGCGTATGCGAATACGGATACTCGAAATGGTGGTACAGGTTGTGTGATTTGGATTGGAAAATTCGATGATGTCCGATACTACCCTGCCGCCGGTCAAGATCTTTATATTAGATTGGCCGCTGGTGATAACG
>AlSRK06|grpRef=H2008
ATGAGAGGCTTAGTACCAAATTGCCACCAGTCTCGCAACTTTTTCTTCCTTTTTGTTGTCTCCATTATGTTTCGTCTTGCATTTTCGATATATGTCAATACTTTGTCGCCTACAGAGTCTCTGACAATCGCAAGCAACCGAACCATCGTCTCTCTCGGTGATGATTTCGAACTTGGTTTCTTCAAACCCGCCGCAAGCCTTCGAGAGGGTGATCGTTGGTATCTCGGGATTTGGTACAAGACAATACCGGTTAGAACGTATGTATGGGTTGCCAATAGAGATAATCCTCTCTCCAGCTCTGCTGGAACCCTCAAAATCTCCGGTATTAACCTTGTCCTCCTCAATCAATCTAATATCACTGTCTGGTCGACGAATCTGACTGGAGCTGTGAGATCTCAAGTGGTAGCAGAACTTCTTCCAAATGGCAATTTCGTGCTCAGAGACTCTAAAAGCAACGGGCAAGATGTATTTTTCTGGCAAAGCTTTGATCACCCAACAGATACTTTACTACCGCATATGAAATTGGGTTTGGATCGCAAAACAGAAAACAACAGAGTTCTTACATCCTGGAAAAACTCATATGATCCGTCAAGCGGGTATCTCTCGTACAAACTCGAAATGCTAGGATTACCTGAGTTCTTTATGTGGAGGAGCAAAGTGCCAGTGTTCCGGAGTGGTCCGTGGGATGGAATCCGGTTTAGTGGCATACCAGAGATGCAAATATGGAAGCACATTAACATTTCCTACAATTTCACGGAAAACACAGAGGAGGTTGCCTACACTTATAGAGTCACCACCCCCAATGTCTATGCGAGATTGATGATGGATTTCCAAGGGTTTTTACAACTATCCACATGGAATCCGGCAATGTCCGAATGGAACATGTTCTGGCTTTCGTCGACAGACGAATGCGATACTTACCCGAGTTGTAATCCTACTAATAGTTACTGTGACGCGAACAAAATGCCAAGGTGTAACTGTATCAAAGGATTTGTGCCGGGGAACCCTCAGGAGAGATCATTAAATAACAGTTTCACTGAGTGTCTAAGGAAGACGCAATTGAGCTGCAGCGGAGATGGTTTTTTCTTGATGAGGAAAATGAAGCTGCCGGCTACAACTGGGGCTATAGTGGACAAAAGAATTGGAGTAAAGGAATGTGAGGAGAAGTGCATTAATAATTGTAATTGTACGGCTTTTGCAAATACGAATATCCAAGATGGAGGGTCGGGTTGTGTGATTTGGACCAGCGAGCTCACTGATATTCGGAGTTATGCCGATGCGGGTCAAGATCTTTATGTCAGAGTGGCTGCTGTTGATCTCG
>AlSRK08|grpRef=H2004
ATGAGAGGTGTAATATCAAATTATCACCATTCTCTTAACTTTTTATACCTCTTATTTGTTGTCTCAGCTCTGTTTCGTCCTGCGTTCTCGATCTATGTCAATACTTTGTCGTCTACAGAATCTCTGACAATCGCTAGCAACCGAACCATCGTCTCTCTTGGTGATGATTTCGAGCTTGGTTTCTTCAAACCAGCCGCAAGTTTGCGGGATAGTGATCGTTGGTATCTCGGGATTTGGTACAAGAAAATCTCGGTAAGAACCTATGTCTGGGTTGCCAACAGAGATCATTCTCTCTCCAGTTCTGTTGGAACCCTCCGAATCTCCGGTGGTAACCTTGTCCTCCTCAATCAATCTAACATCACTGTCTGGTCGACAAATCTAACTGGAGCTGTGAGACCTCCAATAGTAGCAGAGCTTCTCCCTAATGGCAATTTCGTGCTTAGAGACTCCAAAACCAACGGGCAAGATGGATTTTTGTGGCAGAGCTTTGATTACCCGACAGATACTTTACTCCCCCATATGAAATTGGGTTTGGATCGTAAAACAGGAAACAACAGATTTCTTACATCCTGGAAAAACTCATATGATCCGTCAAGCGGGTCTCTTTCGTACAAACTCGAAATTCAAGGGTTACCTGAATTTTTTATTAGCAAGAGCGGAGTGCCAGTGTTCCGGAGTGGTCCATGGGATGGAATCCAGTTTAGTGGCATACCAGAGATGCAAAGATGGAAACACGTTAACATTTCTTACAATTTCACGGAAAACAAAGAGGAGGTCGCCTTCACTTATAGAGTCACCATCCCCGATGCCTACGCGAGAATGACGATGGATTCCGAAGGGTTATTACAACTATTCACATGGATTCCAACAACGTTGGAATGGAACATGTTCTGGCTTTCATCGGCAGGTGAGTGTGATATTTACCAGAGGTGTAGTCCTTATACTTACTGTGACAGGAACAAAACGCCAAATTGTAACTGTATCAAAGGATTTGAGCCGATGGACCCTCTGGAGGAAGCACGGGATAACACTTACATTGAGTGTATAAGGAAGACGCAGTTGAGCTGCAGTGGAGATAGGTTTTTCCGCCTGAGTAAAATGAAGGTCCCGGATACAATGGGGGCTATTGTGGACAAGAGAATTGGGTTAAAGGAATGTGAGGAGAGGTGCATTAATGACTGTAATTGTACTGCGTTTGCCAATACGAATATCCAAGATCGTGGGTCGGGTTGTGTGATTTGGACTGGCGAGCTTCTCGATATTCGGAGTTTTGCTGATGCGGGTCAAGATCTTTACGTCAGAGTGGCTTCTGTTGATCTCG
>AhSRK19|grpRef=H2004
ATGAGAGGTGTAATATCAAATTATCACCATTCTCTTAACTTTTTATACCTCTTATTTGTTGTCTCAGCTCTGTTTCGTCCTGCGTTCTCGATCTATGTCAATACTTTGTCGTCTACAGAATCTCTGACAATCGCTAGCAACCGAACCATCGTCTCTCTTGGTGATGATTTCGAGCTTGGTTTCTTCAAACCAGCCGCAAGTTTGCGGGATAGTGATCGTTGGTATCTCGGGATTTGGTACAAGAAAATCTCGGTAAGAACCTATGTCTGGGTTGCCAACAGAGATCATTCTCTCTCCAGTTCTGTTGGAACCCTCCGAATCTCCGGTGGTAACCTTGTCCTCCTCAATCAATCTAACATCACTGTCTGGTCGACAAATCTAACTGGAGCTGTGAGACCTCCAATAGTAGCAGAGCTTCTCCCTAATGGCAATTTCGTGCTTAGAGACTCCAAAACCAACGGGCAAGATGGATTTTTGTGGCAGAGCTTTGATTACCCGACAGATACTTTACTCCCCCATATGAAATTGGGTTTGGATCGTAAAACAGGAAACAACAGATTTCTTACATCCTGGAAAAACTCATATGATCCGTCAAGCGGGTCTCTTTCGTACAAACTCGAAATTCAAGGGTTACCTGAATTTTTTATTAGCAAGAGCGGAGTGCCAGTGTTCCGGAGTGGTCCATGGGATGGAATCCAGTTTAGTGGCATACCAGAGATGCAAAGATGGAAACACGTTAACATTTCTTACAATTTCACGGAAAACAAAGAGGAGGTCGCCTTCACTTATAGAGTCACCATCCCCGATGCCTACGCGAGAATGACGATGGATTCCGAAGGGTTATTACAACTATTCACATGGATTCCAACAACGTTGGAATGGAACATGTTCTGGCTTTCATCGGCAGGTGAGTGTGATATTTACCAGAGGTGTAGTCCTTATACTTACTGTGACAGGAACAAAACGCCAAATTGTAACTGTATCAAAGGATTTGAGCCGATGGACCCTCTGGAGGAAGCACGGGATAACACTTACATTGAGTGTATAAGGAAGACGCAGTTGAGCTGCAGTGGAGATAGGTTTTTCCGCCTGAGTAAAATGAAGGTCCCGGATACAATGGGGGCTATTGTGGACAAGAGAATTGGGTTAAAGGAATGTGAGGAGAGGTGCATTAATGACTGTAATTGTACTGCGTTTGCCAATACGAATATCCAAGATCGTGGGTCGGGTTGTGTGATTTGGACCGGCGAGCTTCTCGATATTCGGAGTTTTGCTGATGCGGGTCAAGATCTTTATGTCAGAGTGGCTTCTGTTGATCTCG
>AhSRK34|grpRef=H4015
ATGAGAAGTGTACGAAACCACTACCACCATTCTTACACCATCTCCTTCTTGCTCGTCTTCATTGTCTTAATTCTATTTTATCCTACCTTTTCAATATCTGTCAATACCTTGTCCTCTACTGAAACTTTGACAATCTCAAGCAACCGAACCATTGTATCTCCTGGTTATGACTTCGAGCTTGGTTTCTTCAAACCCGGCTCAAGTTCTCTTTGGTATCTTGGGATATGGTACAAGAAAGTCCCCGACAGAATCTACCCATGGGTTGCAAACAGAGACAACCCTCTCTCAAATTCTCTCGGAACCCTCAGAGTCTCAGGCACGAACCTCGTCCTCCTCGATCACTCTGATAAACCTGTCTGGTCCACGAATCTTACTACAGGAAATGTGAAATATCCGGTAGTGGCAGAGCTTCTCGCTAACGGAAATTTTGTACTGAGATACACCAACAACAACGACCCAAGTGGATTCTTGTGGCAAAGTTTCGATTTTCCTACTGATACTTTACTTCCGGAGATGAAACTGGGTTACGATCTCAAAACAGGGGTCAATAGATTCCTTAGATCATGGAGAAGTTTAGATGATCCGTCAAGCGGGAATTTTACTTACAAACTCGACACTCAAAGGGGATTGCCTGAGTTTTGGTTTAGGGAAAGTGATTTTCGACTGCAACGGAGTGGTCCGTGGGATGGAATCCAGTTTAGTGGCATACCAGAGGTGCGACAACTAAATTACATGAGTTACAATTTCACAGAAAACAGAGAGGAGGTCACTTACACGTTCCTGATGACCAACCACAGCATCTACTCGAGATTGACAGTGAGTGCCGCAGGGAGTTTTGACCGATTCACGTGGATCACGCCATCAACGGGATGGAGCCAGTTCTGGTCTTTACCAACTGACCAGTGCGATATTTTTAAGAGCTGTGGGCCTTACGCTTACTGTGATCTAAACACGTCACCGGTTTGTAACTGTATTGGAGGGTTCGATCCCAAGAACCAACAGGAATGGGACTTGAGAGAGGGGGGACTGGGTGTGTGAGGAGGACGCCGTTGAGTTGCACAGGAGATGATGGGTTTTTGAAGCTAAAGAATATGAAGTTGCCGGATACTATAGTGGCGACTGTGGATCGGGGCATTGGTTTGAAAGAATGTGAAGAGAGGTGCCTTAACGATTGTAATTGTACGTCGTTTGCCAATGCGGATGTTCAAAATGGCGGATGGGGTTGTGTGATTTGGACCGGAGAGCTAGTTGATATGCGGAATTACGCTGGCGGTGGTCAAGATCTTTATGTCAGAGTGGCTGCTGTTGATCTTG
>AlSRK09|grpRef=H4015
GTTGTCTTAATTCTATTTTATCCTACCTTTTCAATATCTGTCAATACCTTGTCCTCTACTGAAACTTTGACAATCTCAAGTAACCGAACCATTGTATCTCCTGGTTATGACTTCGAGCTTGGTTTCTTCAAACCCGGCTCAAGTTCTCTTTGGTATCTTGGGATATGGTACAAGAAAGTCCCCGACAGAATCTACCCATGGGTTGCAAACAGAGACAACCCTCTCTCAAATTCTCTCGGAACCCTCAGAGTCTCAGGCACGAACCTCGTCCTCCTCGATCACTCTGATAAACCTGTCTGGTCGACGAATCTTACTACAGGAAATGTAAAATCTCCGGTAGTGGCAGAGCTTCTCGCTAACGGAAATTTTGTACTGAGATACACCAACAACAACGACCCAAGTGGATTCTTGTGGCAAAGTTTCGATTTTCCTACTGATACTTTACTTCCGGAGATGAAACTGGGTTACGATCTCAAAACAGGGGTCAATAGATTCCTTAGATCATGGAGAAGTTTTGATGATCCGTCAAGCGGGAATTTTACTTACAAACTCGACACTCAAGGGTTGCCTGAGTTTTGGTTTAGGGAAAGTGATTTTCGACTGCAACGGAGTGGTCCGTGGGATGGAATCCAGTTTAGTGGCATACCAGAGGTGCGACAATTAAATTACATGAGTTACAATTTCACAGAAAACAGAGAGGAGGTCACTGACACGTTCCTGATGACAAACCACAGCATCTACTCGAGATTGACAGTGAGTGCCGCAGGGAGTTTTGACAGATTCACGTGGATCACGCCATCAACGGGATGGAGCCGGTACTGGTCTTTACCAACTGACGAGTGCGATAGTTTTAAGAGCTGTGGGCCTTACGCTTACTGTGATCTAAACACGTCACCGGTTTGTAACTGTATTGGAGGGTTCGATCCCAAGAACCAACAGGAATGGGACTTGAGAGAGGGGGGGACTGGGTGTGTGAGGAGGACGCCGTTGAGTTGCACAGGAGATGATGGGTTTTTGAAGCTAAAGAACATGAAGTTGCCGGATACTATAGTGGCGACTGTGGATCGGGGCATTGGTTTGAAAGAATGTGAAGAGAGGTGCCTTAACGATTGTAATTGTACGTCGTTTGCCAATGCGGATGTTCAAAATGGCGGATGGGGTTGTGTGATTTGGACCGGAGAGCTAATTGATATGCGGAATTACGCTGGCGGTGGTCAAGATCTTTATGTCAGAGTGGCTGCTGTTGATCTTG
>AlSRK10|grpRef=H4016
ATGAAAGGTGTACGAAACCTCTACCACAATTCTTTCTCCTTCTCGCTCGTCTTCGTTGTCTTAATTCTATTTTATCCTACCTTTTCGATATCTGTCAATACCTTGTCGTCTACCGAAACTTTGACAATCTCAAGCAACCGAACCATTGTATCTCCTGGTAATGACTTCGAGCTTGGTTTCTTCAAATTCGGCTCAAGTTCTCTTTGGTATCTGGGAATATGGTATAAGAAAGTCCCCGAGAGAACTTACGCATGGGTTGCAAACAGAGACAACCCTCTCTCAAATTCTATGGGAACCCTCAGAGTCTCCCACGCGAACCTCGTCCTCCTCAATCATTCTGATAAACCTGTCTGGTCGACGAATCTTACAACAGGAAATGTTAAATCTCCGGTGGTGGCAGAGCTTCTCGCTAACGGAAATTTTGTACTGAGATACACCAACAATAACGACCCAAGTGGATTCTTGTGGCAAAGTTTCGATTTCCCTACAGATACTTTACTTCCGGAGATGAAACTAGGTTACGATCTCAAAACACGGCTCAACAGATTCCTTAGATCATGGAAAAGTCCAGATGATCCGTCAAGCGGGGAGTTCTCGTACAAGCTCGAAATTCTAGGGCTTCCTGAGTTTTTTATATTGAAAAATGGCTTACGAGCGCACCGGAGCGGTCCATGGGACGGAACCAGATTTAGTGGCATACCAGAGGATAACAAATTGAGTTATATGGAGTATAATTTTACGGAGAACGGCGAGGAGGTGGCTTATACATTCCTAATGACGAACCACAGCATGTACTCGAGATTGAAAATAAGTTCCGCGGGTAGTCTTGAGCGATGGACTTGGCTTCCGCCATCATGGGGATGGAATTTGTTCTGGTCTTCACCAATGGAACCGCAGTGCGATGTGTACAAGATCTGTGGGCCATACGCTTATTGTGACGTGACCACATTACCTGTGTGTAACTGTATCAAAGGGTTCAATCGCTCGAACGTGGAGCAGTGGGAGTTGAGAGACGCGTCAAGTGGGTGTATAAGGAGGACGCCGCTGAGCTGCAGTGGAGATGGATTTATGAGGCTGGAGAGGATGAAGTTACCAGATACGACGATGGCGATTGTGGACAGAAGTATTAATGTGAAAGAATGTGAGGAAAGGTGCCATAGCGATTGTAACTGTACCGCGTTTGCAAATGCCGATATCCGGAATGGTGGCACAGGTTGTGTGATTTGGACGGGAGAGCTTGAGGATATCCGGAATTATGTTGTTGACGGTCAAGACCTTTATGTGAGGATGGCTGCCGCTGATCTCG
>AhSRK35|grpRef=H4016
ATGAAAGGTGTACGAAACCTCTACCACAATTCTTTCTCCTTCTCGCTCGTCTTCGTTGTCTTAATTCTATTTTATCCTACCTTTTCGATATCTGTCAATACCTTGTCGTCTACCGAAACTTTGACAATCTCAAGCAACCGAACCATTGTATCTCCTGGTAATGACTTCGAGCTTGGTTTCTTCAAATTCGGCTCAAGTTCTCTTTGGTATCTGGGAATATGGTATAAGAAAGTCCCCGAGAGAACTTACGCATGGGTTGCAAACAGAGACAACCCTCTCTCAAATTCTATGGGAACCCTCAGAGTCTCCCACGCGAACCTCGTCCTCCTCAATCATTCTGATAAACCTGTCTGGTCGACGAATCTTACAACAGGAAATGTTAAATCACCGGTGGTGGCAGAGCTTCTCGCTAACGGAAATTTTGTACTGAGATACACCAACAATAACGACCCAAGTGGATTCTTGTGGCAAAGTTTCGATTTCCCTACAGATACTTTACTTCCGGAGATGAAACTAGGTTACGATCTCAAAACACGGCTCAACAGATTCCTTAGATCATGGAAAAGTCCAGATGATCCGTCAAGCGGGGAGTTCTCGTACAAGCTCGAAATTCTAGGGCTTCCTGAGTTTTTTATAATGAAAAATGGCTTACGAGCGCACCGGAGCGGTCCATGGGACGGAACCAGATTTAGTGGCATACCAGAGGATAACAAATTGAGTTATATGGAGTATAATTTTACGGAGAACGGCGAGGAGGTGGCTTATACATTCCTAATGACGAACCACAGCATGTACTCGAGATTGAAAATAAGTTCCGCGGGTAGTCTTGAGCGATGGACTTGGCTTCCGCCATCATGGGGATGGAATTTGTTCTGGTCTTCACCAATGGAACCGCAGTGCGATGTGTACAAGATCTGTGGGCCATACGCTTATTGTGACGTGACCACATTACCTGTGTGTAACTGTATCAAAGGGTTCAATCGCTCGAACGTGGAGCAGTGGGAGTTGAGAGACGCGTCAAGTGGGTGTATAAGGAGGACGCCGCTGAGCTGCAGTGGAGATGGATTTATGAGGCTGGAGAGGATGAAGTTGCCAGATACGACGATGGCGATTGTGGACAGAAGTATTAATGTGAAAGAATGTGAGGAAAGGTGCCATAGCGATTGTAACTGTACCGCGTTTGCAAATGCCGATATTCGGAATGGTGGCACAGGTTGTGTGATTTGGACGGGAGAGCTTGAGGATATCCGGAATTATGTTGTTGACGGTCAAGACCTTTATGTGAGGATGGCTGCCGCTGATCTCG
>AhSRK11|grpRef=H4003
ATGAGAGGAGTAATAGCAAACAACCACCATTTTTACACCTTCATCTTCGTTGTTTCAAATTTGATTCTGTATGCGCTCTCGATCAATGACAACACGTTGTCTTCTACAGAATCTCTAACAGTCTCAGGCAACCGAACAATTGTGTCTCCCGGAGATGACTTCGAACTTGGTTTCTTCAAACCCCCCTCAGGTTCTGGTTGGTATCTCGGAATATGGTACAAGAAAATTCCAGTTAGAACCTACGTATGGGTTGCCAACAGAGACAACCCTCTCTCTAACTCCATCGGAACCCTGAAAACTAATAACAGTAACCTCGTCCTCCACGATCACGCCGGTAGTCTTGTCTGGTCAACCAATCTAACCAAGGGAGATGGGAATTCTCAGGTGGTGGCAGAGCTTCTTGCTAACGGCAATTTCGTATTGAGATACTCAACCAATAACGATTCAGGTGCATTTTTATGGCAGAGTTTCGATTTCCCCACAGATACTTTACTGCCGCAGATGAAATTGGGTTGGGATGTCAGAACAGGGCGCAACAGATTCCTTAGATCCTGGAGAAGCCAAGATGATCCGTCAAGCGGAGATTACTTTTATAAAATGGAAACTCAAGGACTTCCTGAGTTTTTTCTATGGGTAATAGACGCTCGAGTGCACCGGAGCGGTCCATGGGATGGAATCCGGTTCAGTAGCATGCCAGAGGCGGCACAATCAAGATATATGGTTTACAATTTCACCTATAACCCCGAGGAGGTCGCTTATACGTTCCAAATGACAGACCACAAGGTATACTCAAGATTGACAATGACTTCCTCAGGGTTTCTTCAGCGACTCACGTGGACTCCAACAATATGGGGATGGAACCAGGTCTGGTCTTTACCAACAGAGCAATGCGAGATGTACCAGAAGTGTGGGCCTTATGCTTACTGTGACACGAATACGTCTCCACTGTGTAATTGTATCAGAGGGTTTGATCCTAAGAACCAACAGGAATGGGATTTGAGTGACGGGTCGACTGGGTGTGTGAGGAGGACGCGACTGAGTTGCAACGGAGATGGATTTCACAAGCTGAAGAAGATGAAGTTGCCAGATACGACGTCAGCAATTGTGGACTGGAAAATTGATCTGAAAGAATGTAAGAAGAGGTGTCTTGAGAATTGTAATTGTACGGCTTTGGCGAATACAATTACCCGGGATGGTAGGACGGGTTGTGTGATTTGGACTGTAGAGCTTGAGGATTTGCGAAACTATGCTACCGACGGTCAAGATCTTTATGTCAAATTGGCTGCTATTGATATCG
>AlSRK11|grpRef=H4003
CGGCACAATCAAGATATATGGTTTACAATTTCACCTATAACCTCGAGGAGGTCGCTTATACGTTCCAAATGACAGACCACAAGGTATACTCAAGATTGACAATGACTTCCTCAGGGTTTCTTCAGCGACTCACGTGGACTCCAACAATATGGGGATGGAACCAGGTCTGGTCTTTACCAACAGAGCAATGCGAGATGTACCAGAAGTGTGGGCCTTATGCTTACTGTGACTCGAATACGTCTCCACTGTGTAATTGTATCAGAGGTTTTGATCCTAAGAACCAACAGGAATGGGATTTGAGTGACGGGTCGACTGGGTGTGTGAGGAGGACGCGACTGAGTTGCAACGGAGATGGATTTCACAAGCTGAAGAAGATGAAGTTGCCAGATACGACGGCAGCAATTGTGGACTGGAAAATTGATCTGAAAGAATGTAAGAAGAGGTGCCTTGAGAATTGTAATTGTACGGCTTTGGCGAATATAATTACCGGGGATGGTAGGACGGGTTGTGTGATTTGGACTGTAGAGCTTGAGGATTTGCGGAACTATCCTACCGAC
>AlSRK12|grpRef=H4036
CAGATATGCGACAATGGACCAACGTTGTTAACAATTTTACAGAGAATAGAGAGGAAGTCACTTTCAGCTTCCGACTCACTGACCACAACATCTACTCGAGATTGACACTGAGTCCCACAGGTTTGCTACAGCGGTCCACGTGGACTCCGATAAGAGAGGAGTGGAACATATTCTGGGTTTCATCAAATGACGAATGCGATATGTACGTGAGGTGTAGTACCTACAGTTATTGTGACATGAACACGTCACCTATGTGTAACTGTATTAAAGGGTTTGGGCCGAGAAGGCCGGAGGATGTGGGGTTGGGAGATATATCAGGTGTGTGTGTGAGGAAGAAACAATTAAACTGCGGCGGAGATGGGTTTTTTAAGCTGAAGAAAGTGAAATTACCGGAGACTACGGCGGCCATCGTGGACAGAAAAATTGGGTTGAAAGACTGTGAGAAGAGATGCTTAAGCTATTGTAACTGTACAGCGTATGCTAATACGGATATCCAAAATGATGGCTCGGGGTGTGTGATGTGGACCGGTGAGCTGGCTGATATCCGGAATTACGCCAATGCC
>AhSRK29|grpRef=H3008
ATGAGACGTGAAGTACCAAACAAACACCATTATTACAGCTTCAGCTTCGTCTTCCTCTTCTTTTTCTTAATTCTGTTCCCTGATTTCTCTATCTCTACCAACACTTTGTCAGCTACAGAATCTCTGACTATTTCAAGCAACAAAACCATTGTGTCTCTGGGTGATGTCTTCGAGCTTGGTTTCTTTACAATCCTTGGTGATAGTTGGTATCTTGGGATTTGGTACAAGAAAATCCCTGAGAAAACCTATGTTTGGGTTGCAAATAGAGATAATCCTATCTCTACTTCCACTGGAATCCTCAAAATCTCCAATGCTAACCTTGTCCTCCTAAATCACTTTGATACCCCTGTTTGGTCAACCAATCTAACGGCAGAGGTGAAATCTCCAGTGGTGGCAGAGCTTCTTGATAACGGAAATTTCGTGCTAAGGGACTCCAAAACCAATGGCTCAGATGAATTTTTGTGGCAGAGCTTTGATTTCCCAACAGATACTTTACTACCGCAGATGAAGTTGGGTCTGGATCACAAAAAAAGGCTCAACAAATTTCTTCGTTCCTGGAAAAGTTCATTTGATATGTCAAGTGGGGATTATTTGTTCAAAATCGAAACTCTAGGGCTACCTGAGTTTTTTATTTGGATGAGTGACATTAGAGTGTACCGGAGCGGCCCTTGGAACGGAATCCGATTTAGCGGCATGCTGGAGATGCAAAAATGGGACGACATTATTTATAATTTAACGGAGAATAAAGAGGAGGTCGCTTTCACTTTCCGACCAACTGACCACAACCTCTACTCGAGATTGACAATAAATTATGCGGGGTTATTACAGCAATTTACCTGGGATCCGATATACAAAGAATGGAACATATTATGGTCTACATCAACGGACAACGCGTGTGAGACCTATAATCCTTGTGGTCCTTACGCTTACTGTGACATGAGCACGTCACCTATGTGTAAATGTATCGAAGGGTTTAAACCGAGGAACCCGCAAGAGTGGGCGTTGGGAGACGTGAGGGGTAGATGTCAAAGGACGACACCATTGAACTGCGGTAGAGATGGCTTTACACAGCTGAGGAAAATAAAGTTGCCAGATACTACGGCAGCGATCGTGGACAAGAGAATTGGGTTCAAGGATTGTAAAGAGAGGTGCGCTAAGACTTGTAATTGTACTGCGTTTGCTAATACCGACATTCGAAATGGTGGTTCAGGTTGTGTGATTTGGATCGGAAGGTTTGTGGATATCCGAAATTATGCTGCCGATGGTCAAGATCTTTATGTTAGAGTGGCAGCTGCTAATATCG
>AlSRK13|grpRef=H3008
ATGAGACGTGAAGTACCAAACAAACACCATTATTACAGCTTCAGCTTCGTCTTCCTCTTCTTTTTCTTAATTCTGTTCCCTGATTTCTCTATCTCTACCAACACTTTGTCAGCTACAGAATCTCTGACTATTTCAAGCAACAAAACCATTGTGTCTCTGGGTGATGTCTTCGAGCTTGGTTTCTTTACAATCCTTGGTGATAGTTGGTATCTTGGGATTTGGTACAAGAAAATCCCTGAGAAAACCTATGTTTGGGTTGCAAATAGAGATAATCCTATCTCTACTTCCACTGGAATCCTCAAAATCTCCAATGCTAACCTTGTCCTCCTAAATCACTTTGATACCCCTGTTTGGTCAACCAATCTAACGGCAGAGGTGAAATCTCCAGTGGTGGCAGAGCTTCTGGATAACGGAAATTTCGTGCTAAGGGACTCCAAAACCAATGGCTCAGATGAATTTTTGTGGCAGAGCTTTGATTTCCCGACAGATACTTTACTACCGCAGATGAAGTTGGGTCTGGATCACAAAAAAAGGCTCAACAAATTTCTTCGTTCCTGGAAAAGTTCATTTGATATGTCAAGTGGGGATTATTTGTTCAAAATCGAAACTCTAGGGCTACCTGAGTTTTTTATTTGGATGAGTGACTTTAGAGTGTTCCGGAGCGGCCCTTGGAACGGAATCCGATTTAGCGGCATGCTGGAGATGCAAAAATGGGACGACATTATTTATAATTTAACGGAGAATAAAGAGGAGGTCGCTTTCACTTTCCGACCAACTGACCACAACCTCTACTCGAGATTGACAATAAATTACGCGGGGTTATTACAGCAATTTACCTGGGATCCGATATACAAAGAATGGAACATGTTATGGTCTACATCAACGGACAACGCGTGTGAGACCTATAATCCTTGTGGTCCTTACGCTTACTGTGACATGAGCACGTCACCAATGTGTAACTGTGTCGAAGGGTTTAAACCGAGGAACCCGCAAGAATGGGCGTTGGGAGACGTGAGGGGTAGATGTCAAAGGACGACACCATTGAACTGCGGTAGAGATGGCTTTACACAGCTGAGGAAAATAAAGTTGCCAGATACTACGGCAGCGATCGTGGACAAGAGAATTGGGTTTAAGGATTGTAAAGAGAGGTGCGCTAAGACTTGTAATTGTACTGCGTTTGCTAATACCGACATTCGAAATGGTGGTTCAGGTTGTGTGATTTGGATCGGAAGGTTTGTGGATATCCGAAATTATGCTGCCGATGGTCAAGATCTTTATGTTAGAGTGGCCGCTGCTAATATCG
>AlSRK14|grpRef=H2003
ATGAGAGGTGTAATACCAAAGTACCACCAATCTCACAACTTTTTCTTCTTCGTATTTGTTGTCTCTACTCTGTTTCTTCCTGCGCTCTCGATATATGCCAATACTTTGTTGTCTACAGAATCTCTGACAATCGCTAGCAACCAAACCATCGTCTCTCTCGGTGATGATTTCGAACTTGGTTTCTTCAAACCGGCTGCAAGTCTTCGAGACGGTGATCGTTGGTATCTCGGGATTTGGTACAAGACAATCTCGATAAGAACCTATGTATGGGTTGCCAACAGAGATCATCCTCTCTACAGTTCTGCTGGAACTCTCAAAATCTCCGGTATTAACCTTGTCCTCCTTAATCAATCTAACATCGCGGTCTGGTCGACGAATCTGACTGGAGCTGTGAGATCTCCACCAGTAGCAGAGCTTCTCCCTAATGGCAATTTCGTGCTTAGATACTCCAAAACCAATGGGCAGGATATATTATTGTGGCAGAGCTTTGATTATCCGACAGATACTTTACTCCCGCATATGAAATTGGGTTTGGATCTCAAAACAGGAAACAACAGACTTCTTACATCCTGGAAAAACTCATTTGATCCGTCAAGTGGGTATATTTCATACAAACTCGAAACTCTAGGGTTGCCTGAGTTTTTTATGTGGAGGAACGAAGTGCCAATTTTCAGGAGTGGCCCGTGGGATGGAACCCGGCTTAGTGGCATACCAGAGATGCAAAGATGGAAAGACATTAACATTTCTTACAATTTCACGGAGAACAAAGAGGAGGTGGCCTTCACTTTTAGAGTCACCACTCCCAATGTGTACTCGAGATTGATAATGAATTCCGAAGGGTTTTTACAATTATCTAGGTGGAATCCGACGTTGTCGGAATGGAACGTGTTCTGGCGTTCATCAACAAGCGATTGCAATGGTTACCAGAGCTGTACTCCTTATAGTTACTGTGACACGAACACAACGCCAAACTGTAACTGTATCAAAGGATTTGCGCCTCAGAACCCTCAGGAGGGAGCACTAGATAACACTAACACTGAGTGTGTAAGGAAGACGCAGTTAAGTTGCGATGGGGATGGATTTTTCTGGCTGAGGAATATGAAGCCGCCAGACACATCCGGGGCTATTGTGGACAAGAGAATTGGATTAAAGGAATGTGAGGAGAGGTGCATTAAGGAATGTAACTGTACGGCGTTTTCGAATATGAATATCCAAGATGGTGGGAAGGGTTGTGTGATTTGGACTAAAGAGCTCGCAGATATTCGGAGATATGCGGATGGAGGTCAAGATCTTTATGTCAGATTGGCTGCTGTTGATCTCG
>AhSRK09|grpRef=H2003
ATACCAGAGATGCAAAGATGGAAAGACATTAACATTTCTTACAATTTCACGGAGAACAAAGAGGAGGTGGCCTTCACTTTTAGAGTCACCACTCCCAATGTGTACTCGAGATTGATAATGAATTCCGAAGGGTTTTTACAATTATCTAGGTGGAATCCGACGTTGTCGGAATGGAACGTGTTCTGGCGTTCATCAACAAGCGATTGCAATGGTTACCAGAGCTGTACTCCTTATAGTTACTGTGACACGAACACAACGCCAAACTGTAACTGTATCAAAGGATTTGCGCCTCAGAACCCTCAGGAGGGAGCACTAGATAACACTAACACTGAGTGTGTAAGGAAGACGCAGTTAAGTTGCGATGGGGATGGATTTTTCTGGCTGAGGAATATGAAGCCGCCAGACACATCCGGGGCTATTGTGGACAAGAGAATTGGATTAAAGCAATGTGAGGAGAGGTGCATTAAGGAATGTAACTGTACGGCGTTTTCGAATATGAATATCCAAGATGGTGGGAAGGGTTGTGTGATTTGGACTAAAGAGCTCGCAGATATTCGGAGATATGCGGATGGA
>AhSRK21|grpRef=H4010
ATGAGATGTTTACAAAATATCGACCACCATTCTTACACTTTCTCCTTCTTACTCGTCTTTGCTGTCTTACTTCTAGTTTTTCCCGAATTTGTAATCTCTGTTAACACTTTGTCATCTACAGAATCTCTGACAATCTCAAGCAACCGTACAATTGTATCTCCGGGTGGTGTCTTTGAACTTGGTTTTTTTAAACCCGTTTCAAATTCTCGTTGGTATCTTGGGATATGGTACAAGAAAGTTCCACAGAGAGCATATGTATGGGTTGCCAACAGAGACAGCCCTCTTCCCAACTCTATCGGAATCCTTAAAATCTCGGACGCTAACCTTGTCCTCCTAGATCACTCTAATACTCTTGTTTGGTCTACTAATCGGACCAGAGATACAAGATCTCCAATGGTGGCAGAACTTCTCGATAACGGCAATTTCGTGCTTAGAGTGTCTAGCAACAAAAACGATCAACGTGGAATTTTATGGCAGAGTTTCGATTTCCCAACAGATACTTTATTCCCGCAGATGAAGCTGGGTTGGGATCTCAAAGCAGGGATTAACAGATACCTTATATCCTGGAAAAGTCCAAATGACCCGTCAAGTGGGAAATACTCGTACAAACTCGAATTTCAAGGGCTCCCTGAGTTTTTTCTATACAACAGAGACTCGCCAACGCACCGGAGTGGTCCGTGGGATGGTATCCGGTTCAGTGGCATACCAGATAAACAACAATTGGATTACATGGTTTACAACTTCACGGAGAACAAAGAGGAAGTCGCTTACATGTTCTCAATGACCAACCACAGCATCTACTCGAGATTGACCCTAAGTTCAATAGGGACATTCGAGAGATTCACGTGGATTCCACCATCATGGCAATGGAACATGCTCTGGTCTTCACCAAAACACGAGTGCGATGCGTATGAGAGGTGTGGGCCTTATAGTTACTGTGACGTAAATACGTCACCGATTTGTAACTGTATCGAAGGGTTCGATCCTATGAACCAGCAACAGTGGGACTTGTCAAACGGGGCGGGTGGGTGTTTGAGGAGGACGCAGTTGAGTTGCACTGGAGATGGGTTTTTGCGGCTACAAAAAATGAAGTTGCCAGATACTGTGGAGGCGATTGTGGTGGACAGGAGAATCGGTATAAAAGAATGTGAGAAGAGGTGTCAAATAGATTGTAATTGTACAGCGTTTGCGAATATAGATATTCAAAATGGCGGGTTGGGTTGTGTTTTCTGGACCAAAGAGTTATTGGATATCCGAAATTATGCTGTAGAGGGTCAAGATCTTTACGTCAGATTGGCTGCTTCTGATCTCG
>AlSRK15|grpRef=H4010
ATGAGAGGTTTACAAAATATCGACCACCATTCTTACACTTTCTCCTTCTTACTCGTCTTAGCTGTCTTACTTCTAGTTTTTCCCGAATTTGTAATCTCTGTTAACACTTTGTCATCTACAGAATCTCTGACAATCTCAAGCAACCGTACAATTGTATCTCCGGGTGGTGTCTTTGAACTTGGTTTTTTTAAACCCGTTTCAAATTCTCGTTGGTATCTTGGGATATGGTACAAGAAAGTTCCACAGAGAGCATATGTATGGGTTGCCAACAGAGACAGCCCTCTTCCCAACTCTATCGGAATCCTTAAAATCTCGGACGCTAACCTTGTCCTCCTAGATCACTCTAATACTCTTGTTTGGTCTACTAATCGGACCAGAGATACAAGATCTCCAATGGTGGCAGAACTTCTCGATAACGGCAATTTCGTGCTTAGAGTGTCTAGCAACAAAAACGATCAAGGTGGAATTTTATGGCAGAGTTTCGATTTCCCAACAGATACTTTATTCCCGCAAATGAAGCTGGGTTGGGATCTCAAAGCAGGGATTAACAGATACCTTATATCCTGGAAAAGTCCAAATGACCCATCAAGTGGGAAATACTCGTACAAACTCGAATCTCAAGGGCTCCCTGAGTTTTTTCTATACAACAGAGACTCGCCAACGCACCGGAGTGGTCCGTGGGATGGTATCCGGTTCAGTGGCATACCAGATAAACAACAATTGGATTACATGGTTTACAACTTCACGGAGAACAAAGAGGAAGTCGCTTACATGTTCTCAATGACCAACCACAGCATCTACTCGAGATTGACCCTAAGTTCAATAGGGACATTCGAGAGATTCACGTGGATTCCACCATCATGGCAATGGAACTTGCTCTGGTCTTCACCAAAACACGAGTGTGATGCGTATGAGAGGTGTGGGCCTTATAGTTACTGTGACGTAAATACGTCACCGATTTGTAACTGTATCGAAGGATTCGATCCTATGAACCAGCAACAGTGGGACTTGTCAAACGGGGCGGGTGGGTGTTTGAGGAGGACGCAGCTGAGTTGCACTGGAGATGGGTTTTTGCGGCTACAAAAAATGAAGTTGCCAGATACTGTGGAGGCGATTGTGGTGGACAGGAGAATCGGTATAAAAGAATGTGAGAAGAGGTGTCAAATAGATTGTAATTGTACAGCGTTTGCGAATATAGATATTCAAAATGGCGGGTTGGGTTGTGTTTTCTGGACCAAAGAGTTATTGGATATCCGAAATTATGCTGTAGAGGGTCAAGATCTTTACGTCAGATTGGCTGCTTCTGATCTCG
>AhSRK10|grpRef=H3004
ATGATAGGTGAAATACCAAACAAACACCATTCTTATACCTTCTTCTTCTTCCTTTTCTTCGTCTTAGTTCTGTTCCCTGATTTCTCTATCTCTGCCAACACTTTGTCAGCTACAGAATCTATGACAATCTCAAGCAACAAAACCATTGTGTCTCCTGGTGGTGTCTTCGAGCTTGGTTTCTTCAAACTACTTGGTGATAGTTGGTATCTTGGGATTTGGTACAAGAATGTCTCTGAGAAAACATATGTATGGGTTGCCAATAGAGACAATCCTCTCTCTGATTCCATTGGAATCCTTAAAATCACTAACTCTAACCTTGTCCTCATAAATCATTCTGATACCCCTATCTGGTCGACTAATCTGACCGGAGCGGTGAGATCTCCGGTGGTGGCAGAACTACTTGATAACGGCAATTTCGTGCTAAGGGACTCCAAAACCAATGACTCAGACGGGTTTTTGTGGCAGAGCTTTGATTTCCCGACAAATACTTTACTACCGCAGATGAAATTGGGGTTGGATCACAAAAGAGGGCTCAACAGATTCCTTACTTCTTGGAAAAACTCATTTGATCCGTCAAGCGGGGATTACACGTTCAAACTCGAAACTCGAGGATTGACTGAGTTGTTTGGTTTGTTCACCATCTTGGAACTGTACCGGAGCGGCCCTTGGGACGGACGCCGGTTTAGTGGCATACCGGAGATGGAACAATGGGATGATTTTATTTACAATTTCACGGAGAATAGGGAGGAGGTCTGTTATACTTTCCGACTAACTGACCCCAACCTCTACTCGAGATTGACAATAAATAGCGCCGGGAATTTAGAGCGATTCACGTGGGATCCGACACGAGAAGAATGGAACAGGTTCTGGTTTATGCCAAAGGACGATTGTGATATGCATGGAATTTGTGGTCCTTACGCTTACTGTGACACGAGCACGTCACCGGCATGTAACTGTATCAGAGGATTTCAACCGCTGTCTCCGCAAGAGTGGGCGTCGGGAGACGCGTCGGGTAGATGTCGAAGGAATAGGCAATTGAATTGCGGTGGAGATAAGTTCTTACAGTTGATGAACATGAAGTTGCCGGATACTACTACAGCGACTGTGGACAAGAGACTTGGGCTGGAAGAATGTGAACAGAAGTGCAAGAACGATTGTAATTGTACAGCGTTTGCAAATATGGATATTCGAAACGGTGGTCCAGGTTGTGTGATTTGGATCGGAGAGTTTCAGGATATCCGAAAGTATGCTTCCGCTGGTCAAGATCTTTATGTTAGATTGGCAGCTGCTGATATCC
>AlSRK16|grpRef=H3004
ATGAGAGGTGAAGTACCAAATAAACACCATTCTTATACCTTCTTCTTCGTCCTTTTCTTCGCCTTAGTTCTGTTCCCTGATTTCTCTATCTCTGCCAACACTTTGTCGGCTACAGAATCTCTGACAATCTCAAGCAACAAAACCATTGTGTCTCCTGGTGGTGTTTTCGAGCTTGGCTTCTTCAAAATCCTTGGTGATAGTTGGTATCTTGGGATTTGGTACAAGAATGTCTCTGAGAAAACATATGTATGGGTTGCCAATAGAGACAATCCTCTCTCTGATTCCATTGGAATCCTTAAAATCACTAACTCTAACCTTGTCCTCATAAATCATTCTGATACCCCTATTTGGTCGACGAATCTGACCGGAGCGGTGATATCTCCGGTGGTGGCAGAGCTACTTGATAACGGCAATTTCGTGCTAAGGGACTCCAAAACCAATGACTCAGACGGGTTTTTGTGGCAGAGCTTTGATTTCCCGACAAATACTTTACTACCGCAGATGAAATTGGGGTTGGATAACAAAAGAGCGCTCAACAGATTCCTTACTTCTTGGAAAAACTCATTTGATCCGTCAAGCGGGGATTACACGTTCAAACTCGAAACTCGAGGGTTGACTGAGTTGTTTGGTTTGTTCACCATCTTGGAACTGTACCGGAGCGGCCCTTGGGACGGACGCCGGTTTAGTGGCATACCGGAGATGGAACAATGGGACGATTTTATTTACAATTTCACGGAGAATAGGGAGGAGGTCTTTTATACTTTCCGACTAACTGACCCCAACCTCTACTCGAGATTGACAATAAATAGCGCCGGGAATTTAGAGCGATTCACGTGGGATCCGACACGAGAAGAATGGAACAGGTTCTGGTTTATGCCAAAGGACGATTGTGATATGCATGGAATATGTGGTCCTTACGCTTACTGTGACACGAGCACGTCACCGGCATGTAACTGTATCAGAGGATTTCAACCGCTGTCTCCGCAAGAGTGGGCGTCGGGAGACGCGTCGGGTAGATGTCGAAGGAATAGACAATTGAATTGCGGTGGAGATAAGTTCTTACAGTTGATGAACATGAAGTTGCCGGATACTACTACAGCGACTGTGGACAAGAGACTTGGGCTGGAAGAATGTGAACAGAAGTGCAAGAACGATTGTAATTGTACAGCCTTTGCAAATATGGATATTCGAAACGGTGGTCCAGGTTGTGTGATTTGGATCGGAGAGTTTCAGGATATCCGAAAGTATGCTTCCGCTGGTCAAGATCTTTATGTTAGATTGGCAGCTGCTGATATCC
>AhSRK02|grpRef=H3001
ATGAGAGGTGAAGTACCAAATAAACACCATTCTTATATCTTCTTCGTCTTCCTTTTCTTTGTCTTAGTTCTGTTCCCTGCTTTCTCTATCTCTGCCAACACTTTGTCAGCTACAGAATCTCTGACAATCTCAAGCAACAAAACCATTGTGTCTCCTGGTGGTGTCTTCGAGCTAGGTTTCTTCAAACTCCTTGGTGATAGTTGGTATATTGGGATTTGGTACAAGAAAATCCCTCAGAGAACCTATGTATGGGTTGCCAATAGAGATAATCCTCTCTCTAATTCCATTGGAATCCTCAAAATCTCCAATGCTAATCTTGTCCTTCTCAATCAATCTAATATCCCTGTTTGGTCGACTACTCAGACTGGAGCGGTGAGATCTTTGGTGGTGGCAGAGCTTCTCGATAACGGCAATTTCGTGCTAAAGGACTCCAGAACCAATGACTCAGATGGATTTTTGTGGCAGAGCTTTGATTTTCCGACAGATACCTTACTACCGCAGATGAAGTTGGGTCGGGATCTCAAAAGAGGGCTCAACAAATCCCTTAGTTCCTGGAAAAGCTCATTTGATCCATCAAGCGGAGATTACGTGTTCAAACTCGAACCTCAAGGGATACCTGAGTTTTTTACTTGGAAGAGAAGAAACTTTAGATTGTTCCGGAGCGGTCCTTGGGATGGAATCGGGTTTAGTGGCATACCGGATATGCATCTATTGGACGACCTTATGTATAATTTCACAGAGAATAGAGAGGAGGTCGCTTACAGTTTCCGACTAACCAACTACAGCGTCTACTCTAGACTCACAATAAATTCTGATGGGTTATTACAGCGATTTGAGTGGGTTCCCGAAGACCAAGAATGGACGATCTTCTGGTCTACACTAAAGGACAGTTGTGATATATATAACAGCTGTGGTCCCTACGCTTATTGTGACGTGAGCACATCACCAGCCTGTAACTGTATCGAAGGGTTCCAACCGCCGTACCCGCAAGAGTGGGCGCTCGGAGACGTGACAGGTAGATGTCAAAGAAAGACGAAGTTGAGCTGCATTGGAGATAAGTTTATACGGCTGAGAAATATGAAGTTGCCGCCTACTACGGAGGTGATTGTGGACAAGAGAATTGGGTTTAAAGATTGTGAAGAGAGATGCACTAGTAATTGTAATTGTTTGGCGTTTGCGATTACTGATATTCGAAATGGTGGTTCAGGCTGTGTGATTTGGATCGAAGAATTTGTGGATATCCGAAATTACGCTGCAGGTGGTCAAGATCTTTATGTTAGATTGGCGGCTGCTGATATTG
>AlSRK17|grpRef=H3001
ATGAGAGGTGAAGTACCAAATAAACACCATTCTTATACCTTCTTCGTCTTCCTTTTCTTTGCCTTAGTTCTGTTCCCTGCTTTCTCTATCTCTGCCAACACTTTGTCAGCTACAGAATCTCTGACAATCTCAAGCAACAAAACCATTGTGTCTCCTGGTGGTGTCTTCGAGCTAGGTTTCTTCAAACTCCTTGGTGATAGTTGGTATATTGGGATTTGGTACAAGAAAATCCCTCAGAGAACCTATGTATGGGTTGCCAATAGAGATAATCCTCTCTCTAATTCCATTGGAATCCTCAAAATCTCCAATGCTAATCTTGTCCTTCTCAATCAATCTAATATCCCTGTTTGGTCGACTACTCAGACTGGAGCGGTGAGATCTTTGGTGGTGGCAGAGCTTCTCGATAACGGCAATTTCGTGCTAAAGGACTCCAGAACCAATGACTCAGATGGATTTTTGTGGCAGAGCTTTGATTTTCCGACAGATACCTTACTACCGCAGATGAAGTTGGGTCGGGATCTCAAAAGAGGGCTCAACAAATCCCTTAGTTCCTGGAAAAGCTCATTTGATCCATCAAGCGGAGATTACGTGTTCAAACTCGAACCTCAAGGGATACCTGAGTTTTTTACTTGGAAGAGAAGAAACTTTAGATTGTTCCGGAGCGGTCCTTGGGATGGAATCGGGTTTAGTGGCATACCGGATATGCATCTATTGGACGACCTTATGTATAATTTCACAGAGAATAGAGAGGAGGTCGCTTACAGTTTCCGACTAACCAACCACAGCGTCTACTCTAGACTCACAATAAATTCTGATGGGTTATTACAGCGATTTGAGTGGGTTCCCGAAGACCAAGAATGGACGATCTTCTGGTCTACACTAAAGGACAGTTGTGATATATATAACAGTTGTGGTCCCTACGCTTATTGTGACGTGAGCACATCACCAGCCTGTAACTGTATCGAAGGGTTCCAACCGCCGTACCCGCAAGAGTGGGCGCTCGGAGACGTGACAGGTAGATGTCAAAGAAAGACGAAGTTGAGCTGCATTGGAGATAAGTTTATACGGCTGAGAAATATGAAGTTGCCGCCTACTACGGAGGTGATTGTGGACAAGAGAATTGGGTTTAAAGATTGTGAAGAGAGATGCACCAGTAATTGTAATTGTTTGGCGTTTGCGATTACTGATATTCGAAATGGTGGTTCAGGCTGTGTGATTTGGATCGAAGAATTTGTGGATATCCGAAATTACGCTGCAGGTGGTCAAGATCTTTATGTTAGATTGGCGGCTGCTGATATTG
>AlSRK18|grpRef=H2007
ATGAGAGGTGTACTAAATTACCACCATTCTCACAACTTTTTCTTATTCGTATTTGGTGTCTCAATTCTGTTTCGTCATGCATTCTCGATCAATGTCAATACTTTGTCGTCTACAGAATCTCTGACTATCAGTAGTAACCGAACCATCGTCTCTCTCGGGGATGATTTCGAACTTGGCTTCTTCAAACCCGCCGCAAGCCTTCGAAATGGTGATCATTGGTATCTCGGGATTTGGTACAAGACGATCTCGGTAAGAACCTATGTATGGGTTGCCAACAGAAATCATCCTATCTCCAGTTCTGCTGGAACCCTCAAAATATCCGGTATTAACCTTGTCCTCCTCAATCAATCTAATATTACTGTCTGGTCGACGAATCTGACTGGAGCTGTGAGATCTCCCGTGGTAGCAGAGCTTCTCTCTAATGGCAATTTCGTGCTTAGAGACTCCAAACCCAATGAGCAAGATAGATTATTGTGGCAGAGCTTTGATTACCCGACAGACACTTTACTCCCCCATATGAAATTGGGTTTGGATCTCAAAACAGGAAACAACAGATTTATTACATCCTGGAAAAACTCATATGATCCATCAAGCGGGTATCTCTCGAACAAACTCGATATTCTTGGTTTACCTGAGTTCCTTGTGTTGAGAGAGGGAGTGACAGTGTACCGGAGTGGTCCGTGGGATGGAATCCAGTTTAGTGGCATACCAGAGATGCAAAGATGGAAGGACTTTAATATTGTTTACAATTTCACGGAGAACAAAGAGGAGATCGCCTTCACCTATAGAGTCACCACCCCCAAAGTCTATGCGAGATTGACGATGAATTTCGACGGGTATTTACAACTATCTAGATGGCTTCCGGAAACATTGGAATGGAACGTGTTCTGGCAAACATCTGCAGCTGATTGCGAAGTCTACATGAGTTGTACTCCTAATAGTTACTGTGACCCGACCAAAACGACGAAGTGTAACTGTATCAAAGGATTTGAGCCGAGGGACCCTCGGGAGGGGGCATTAGATACCACTAACACTGACTGTGTAAGGAAGACGCAGTTAAGTTGCAATGGCGATGGATTTTTCTGGCTGAGGAATATAACGCCGCCGGACACAGCAGGGGCTATTGTGGACAAGAGAaTTGGGTTAAAGGAATGTGAGGAAAGGTGCATTGAGAATTGTAATTGTACAGCGTTTGCTAATACGAATATCCAAGATGGTGGGTCGGGTTGTGTGCTTTGGACTCGCGAGCTCGAAGATATTCGGAGATATGTCGATGCGGGTCAAGATCTTTATGTCAGATTGGCTGCTGTGGATCTCG
>AlSRK19|grpRef=H4035
ATGAAAGGCGTAATATCAAACTACCACCATTCGTACACCTTCTTCTTCGTCGTATTAATTTTGTTTCGCCAAGTGTTCTCGATCTATATCAATACTTTGTCGTCTACGGAATCTCTGACAATTTCAAACAACCGAACTATCGTGTCTCTTGGTGATGTCTTCGAGCTTGGTTTTTTCAAACCTGAAAGTTCTCGAGATGGTGACCGTTGGTATGTCGGGATTTGGTACAAGGCAATTTCTGAGAGAACCTATGTATGGGTTGCCAACAGAGACAATCCTCTCTCTAATTCCGTAGGAACACTCAAAATATCCGATACTAACTTAGTTCTCCTCGATCAATCCAACATCTCTGTATGGTCCACGAATCTGACAGGAGTCGCGAGATCACCGTTGGTAGCAGAGCTTTTCGCTAATGGAAATTTCGTTCTAAGAGACTCCAAAATCAACGGCCCAGATGGATTCTTGTGGCAGAGCTTCGACTTCCCCACGGATACTCTACTCCCGCAGATGAAATTGGGTTGGGATCTCAAGACAGGGCGAAACAGATTCCTTAGATCGTGGAAAAGCCCATACGATCCATCAAGTGGAGATCTCTCATACAAACTCGAGAATCGAGTTTTACCTGAGTTTTTCATCCGGAAGAGAGACTCGCCAATGTTCAGGAGCGGTCCGTGGGACGGAATCAAGTTTAGTGGCATGCCAGATATGCAACAGTGGAGCTACATTAACATTGTTTACGATTTCACGAAGAACAGAGAGGAGGCCACTTACAGTTACCGACCCACCAACCAGAACATCTACTCGAGATTGACAATGAGTTCCTCAGGTTTATTACAACTATTCACGTGGAGTTCGACATCACAGGAATGGAACTTGGTCTGGTTTTCATCAAAGGACGAGTGCGATATATACGGAATATGTAGTCCTAATGCTTATTGTGACGTGAGCACGTCACCGGCATGTAATTGTATCAGAGGGTTTCAGCCTAGAAACGAGCAAAATTGGGTGTTAAATGGTGGGTCGGGTGAGTGTGTGAGGAAGACGCAGCTGAGTTGCAATGGAGGAGATGGTTTCTATCAACTGAAGAAGGTGAAGTTGCCTGATACTACAATGGCGCTTGTGGACACGAGAATAGGTTTGAAGGAATGTGAGGTGAAATGCCTCGCCAATTGTAATTGTACGGCGTATGCTAATATGGATATACGAAATGGAGGGTCAGGTTGTGTGATTTGGACTAGAGAGCTTGAGGATATTCGGACATTCGCAGCCGCGGGTCAAGATCTTTATGTCAGATTAGCTTCTGCCGATCTTG
>AhSRK24|grpRef=H4012
ATGAGAGTTGTACCAAACTGCCATCATTTTTACATCTTCTTTGTTGTCTTAATTCTTATTCGTTCTGTATTTTCCAGCTACGTCCATACTTTGTCGTCGACAGAATCACTGACAATCTCAAGCAAACAAACCATTGTATCTCCCGGTGAGGTCTTCGAGCTTGGTTTCTTCAACCCCGCTGCAACTTCTCGAGATGGTGATCGTTGGTATCTAGGAATTTGGTTCAAGACAAACCTCGAGAGAACCTACGTATGGGTTGCCAACAGAGATAATCCTCTCTACAATTCCACTGGAACTCTTAAGATTTCCGATACTAATCTCGTCCTTCTCGATCAATATGATACCCTTGTATGGTCGACGAATCTAACCGGAGTTTTGCGATCTCCGGTGGTTGCAGAGCTTCTTTCTAACGGAAACTTAGTTCTTAAAGACTCCAAAACCAACGACAAAGATGGAATTTTGTGGCAAAGCTTCGATTATCCAACTGATACTTTACTTCCACAGATGAAAATGGGTTGGGATGTCAAGAAAGGGCTCAACAGATTCCTTAGATCTTGGAAAAGCCAATATGATCCGTCAAGCGGGGACTTCTCATACAAACTTGAAACTCGAGGGTTCCCTGAATTTTTTCTATTGTGGAGAAACTCACGAGTGTTCCGGAGCGGTCCGTGGGATGGACTCCGGTTTAGTGGCATACCGGAGATGCAACAATGGGAATACATGGTCTCCAACTTCACGGAGAACAGAGAAGAGGTTTCTTACACTTTTCAAATCACCAACCACAACATCTACTCGAGATTTACAATGAGTTCCACAGGTGCTTTAAAGCGATTCAGGTGGATTTCGTCATCAGAGGAATGGAACCAATTATGGAACAAACCAAATGACCACTGTGATATGTATAAGAGGTGTGGGCCTTATAGTTACTGTGATATGAACACGTCACCGATTTGTAACTGTATTGGAGGGTTTAAGCCGAGGAATCTGCATGAGTGGACATTGAGAAATGGGTCAATTGGGTGTGTTAGGAAGACACGGCTGAACTGCGGTGGAGATGGGTTTTTGTGGCTGAGAAAGATGAAGTTGCCAGATACTTCGGCGGCAATTGTAGATAGGACAATTGATCTTGGAGAATGCAAAAAGAGGTGTCTTAATGATTGTAATTGTACAGCATATGCGAGTGCAGATATCCAGAATGGCGGGTTGGGATGTGTGATTTGGATTGAAGAGCTCTTGGATATCCGAAACTACGCCAGCGGCGGCCAAGATCTTTATGTTAGATTGGCTGATGTTGATATTG
>AlSRK20|grpRef=H4012
TGGAAAAACTCATATGATCCGTCAAGCGGGGATTTCTCATACAAACTTGAAACTCGGGGGTTCCCTGAATTTTTTCTATTGTGGAGAAACTCACGAGTGTTCCGGAGCGGTCCGTGGGATGGACTCCGGTTTAGTGGCATACCGGAGATGCAACAATGGGAATACATGGTCTCCAACTTCACGGAGAACAGAGAAGAGGTTGCTTACACTTTTCAAATCACCAACCACAACATCTACTCGAGATTTACAATGAGTTCCACAGGTGCTTTAAAGCGATTCAGGTGGATTTCGTCATCAGAGGAGTGGAACCAATTATGGAACAAACCAAATGACCACTGTGATATGTATAAGAGGTGTGGGCCTTATAGTTACTGTGATATGAACACGTCACCGATTTGTAACTGTATTGGAGGGTTTAAGCCGAGGAATCTGCATGAGTGGACATTGAGAAATGGGTCAATTGGGTGTGTTAGGAAGACACGGCTGAACTGCGGTGGAGATGGGTTTTTGTGCCTGAGAAAGATGAAGTTGCCAGATAGTTCGGCGGCAATTGTAGATAGGACAATTGATCTAGGAGAATGCAAAAAGAGGTGTCTCAATGATTGTAATTGTACAGCATATGCGAGTACAGATATCCAGAATGGCGGGTTGGGATGTGTGATTTGGATTGAAGAGCTCTTGGATATCCGAAACT
>AlSRK21|grpRef=H3003
ATGAGAGGGGCAGTACCAAACAAACACCATTTTTACACCTTCTTCTCCTTCCTTTTCTTCGCCTTAGTTCTGTTCCCTGATTCCTCAATCTCTACCAACACTTTGTCAGCTACAGAATCTCTGACAATCTCAAGCAACAAAACCATTGTGTCACCTGGTGGTGTCTTTGAGCTTGGTTTCTTTAAAATCCTTGGTGATAGTTGGTATCTCGGGATTTGGTACAAGAAAATCCCTCAGAAAACCTATGTATGGGTTGCCAATAGAGACAATCCTCTCGCTAGTTCTATTGGAATCCTCAAAATCTCCAATGCTAATCTTGTCCTTCTAAATCATTCTGATTCCTCTGTTTGGTCGACGAATCTGACCGGAGCCGTGAAATCTCCGGTGGTGGCTGAGCTTCTGGATAACGGAAATTTCGTGCTAAGGGACTCCAAAACCAAGAACTCAGATGGAATTTTGTGGCAAAGCTTCGATTTCCCGACAGATACTTTACTTCCGGAGATGAAACTGGGTCTGGATCTCAAAAGAGGGCTCAACAGATTCATCACATCCTGGAAAAGCTCCTTTGATCCGTCAAGGGGGGATTACGTGTTCAAACTCGAAACTCAAGGGTTACCTGAGTTTTTTGGGTATTTACGCATCTTTGAAGTATTCAGGAGCGGCCCTTGGGACGGACTCGGGTTTAGTGGCATACCGGAGATGCAACAATGGGACGATATTATTTCCAATTTCACGGAGAATATAGAGGAGGTCGCTTACAGTTTCCGACTAACCGACCACAACTTCTACTCGAGATTGACAATAAGTATCGTAGGGCAATTAGAGCGATTCACGTGGGATCCGAGACAACGAAAATGGAACATGATATGGTCTATGCCAACGGACACGTGTGGTGTGTTTGGAATTTGTGGCCCTTACACTTACTGTGACATGAGCTCGTCACCGGTATGTAACTGCATCAAAGGGTTTCAACCTCTGTATCCGCAAGAGTGGGAGTCGGGAGACGTGGCGGGTGAATGTCGAAGGAAGACGCCACTGAATTGCGGTAGAGATGAGTTCTTTCAGCTGATGAACATAAAGTTACCGGCTACTACTGCAACGATCGTGGACAAGAGACTTGGGGTGAAAGAATGTGAAGAGAAGTGTAGGGAGAATTGCAATTGTACGGCGTATGCAAATATGGATATTCAAAATGGTGGTCCAGGTTGTGTAATTTGGATAGGAGAATTTCGGGATATTCGAAAGTACACTGCCGCTGGTCATGATCTTTATGTTAAACTGGCAGCTACTGATATCC
>AhSRK06|grpRef=H3003
ATGAGAGGGGCAGTACCAAACAAACACCATTTTTACACCTTCTTCTCCTTCCTTTTCTTCGCCTTAGTTCTGTTCCCTGATTCCTCAATCTCTACCAACACTTTGTCAGCTACAGAATCTCTGACAATCTCAAGCAACAAAACCATTGTGTCACCTGGTGGTGTCTTTGAGCTTGGTTTCTTTAAAATCCTTGGTGATAGTTGGTATCTCGGGATTTGGTACAAGAAAATCCCTCAGAAAACCTATGTATGGGTTGCCAATAGAGACAATCCTCTCGCTAGTTCTATTGGAATCCTCAAAATCTCCAATGCTAATCTTGTCCTTCTAAATCATTCTGATTCCTCTGTTTGGTCGACGAATCTGACCGGAGCCGTGAAATCTCCGGTGGTGGCTGAGCTTCTGGATAACGGAAATTTCGTGCTAAGGGACTCCAAAACCAAGAACTCAGATGGAATTTTGTGGCAAAGCTTCGATTTCCCGACAGATACTTTACTTCCGGAGATGAAACTGGGTCTGGATCTCAAAAGAGGGCTCAACAGATTCATCACATCCTGGAAAAGCTCCTTTGATCCGTCAAGGGGGGATTACGTGTTCAAACTCGAAACTCAAGGGTTACCTGAGTTTTTTGGGTATTTACGCATCTTTGAAGTATTCAGGAGCGGCCCTTGGGACGGACTCGGGTTTAGTGGCATACCGGAGATGCAACAATGGGACGATATTATTTCCAATTTCACGGAGAATATAGAGGAGGTCGCTTACAGTTTCCGACTAACCGACCACAACTTCTACTCGAGATTGACAATAAGTATCGTAGGGCAATTAGAGCGATTCACGTGGGATCCGAGACAACGAAAATGGAACATGATATGGTCTATGCCAACGGACACGTGTGGTGTGTTTGGAATTTGTGGCCCTTACACTTACTGTGACATGAGCTCGTCACCGGTATGTAACTGCATCAAAGGGTTTCAACCTCTGTATCCGCAAGAGTGGGAGTCGGGAGACGTGGCGGGTGAATGTCGAAGGAAGACGCCACTGAATTGCGGTAGAGATGAGTTCTTTCAGCTGATGAACATAAAGTTACCGGCTACTACTGCAACGATCGTGGACAAGAGACTTGGGGTGAAAGAATGTGAAGAGAAGTGTAGGGAGAATTGCAATTGTACGGCGTATGCAAATATGGATATTCAAAATGGTGGTCCAGGTTGTGTAATTTGGATAGGAGAATTTCGGGATATTCGAAAGTACACTGCCGCTGGTCATGATCTTTATGTTAAACTGGCAGCTACTGATATCC
>AhSRK26|grpRef=H4013
ATGAGAGGTGTGCTAAACTACCACAAATCTTACACCTTTTTAGTCGTCTGTTTTGTTGTAACTCAGATTCATCCTACGTATTCGATCTATGTCAATACTTTGCCGTCTACAGAAATTTTGACAATCTCAAGCAACCGAACTATTGTATCTCCTGGTGATGTCTTCGAGCTTGGTTTTTTCAAACTCGGCTCACCTGCTCGTTGGTATCTCGGGATATGGTACAAGAAAGTACCCGAAATAAGCTACGTATGGGTTGCTAACAGAAACAACCCTCTCTCTAATTCCATGGGAGGCCTCAAAATTGTCGATGGTAACCTCATCATCTTCGATCACTACGATAATTATGTCTGGTCAACAAATCTGACCACAAAGGATGTGAGATCTTCGTTGGTGGCAGAGCTTTTGGATAACGGCAATTTCGTGCTTAGAGTCTCAAACAACAACGACCCAGATAAATTTTTGTGGCAGAGTTTTGATTATCCAACAGATACTTTACTCCCACAGATGAAACTAGGTTGGGATCTCAAAACAGGGCTCAACAGGTTCCTTAGATCTTGGAAAAGCTCTGATGATCCGTCAAGCGGTAATTTCACATGCAAACTCGAAACAAGGGGATTTCCTGAGTTTTTGATACGATTCAGATTCACGCCAATATACCGGAGCGGTCCGTGGGATGGAATCCGGTTTAGTGGCATGCCAGAGATGCGAGATTTGGATTACATGTTTAATAAGTTCACGGCGAACGGAGAAGAGGTCGTTTACACGTTCTTAATGACCAACAAGAGCATCTATTCGAGAATAACATTGAGTTCTGCTGGGATTTTTGAGCGATACACGTGGGTTCCGACATCATGGGAATGGACCTTGTTCTCGTCTTCACCAACGGACCAGTGTGATATGAACGAAGAGTGTGGGCCTTATAGTTACTGTGACACGAGCACGTCACCAGTGTGTAACTGTATCCAAGGGTTCAGTCCAAAGAGCCAGCAGCAGTGGGACTTGGCTGACGGGTTGTCTGGGTGTGTGAGGAGAACGCCACTAAGCTGCAGAGGAGATCGGTTTTTGCGGCTGAAAAATATGAAATTGCCGGATACTACGTCGGCTATTGTGGACATGGAAATTGATGAGAAAGACTGTAAGAAGAGATGCCTTTGGAATTGTAACTGTACGGGTTTTGCAAATGCGGATATCCGAAATGGTGGGTCGGGGTGTGTGATTTGGACCGGAGAGCTTTTGGATATTCGAAGTTATGTTGCCAACGGTCAAGATTTTCATGTCAGATTGGCGGCTTCTGAAATCG
>AlSRK22|grpRef=H4013
ACTCAGATTCATCCTACGTATTCGATCTATGTCAATACTTTGCCGTCTACAGAAATTTTGACAATCTCAAGCAACCGAACTATTGTATCTCCTGGTGATGTCTTCGAGCTTGGTTTTTTCAAACTCGGCTCACCTGCTCGTTGGTATCTCGGGATATGGTATAAGAAAGTACCCGAAATAAGCTACGTATGGGTTGCTAACAGAGACAACCCTCTCTCTAATTCCATGGGAGGCCTCAAAATTGTCGATGGTAACCTCATCATCTTCGATCACTACGATAATTATGTCTGGTCAACAAAGTTGACCACAAAGGATGTGAGATCTTCGTTGGTGGCAGAGCTTTTGGATAACGGCAATTTCGTGCTTAGAGTCTCAAACAACAACGACCCAGATAAATTTTTGTGGCAGAGTTTTGATTATCCAACAGATACTTTACTCCCACAGATGAAACTAGGTTGGGATCTCAAAACAGGGCTCAACAGGTTCCTTAGATCTTGGAAAAGCTCTGATGATCCGTCAAGCGGTAATTTCACATGCAAACTCGAAACAAGGGGATTTCCTGAGTTTTTGATACGATTCAGATTCACGCCAATATACCGGAGCGGTCCGTGGGATGGAATCCGGTTTAGTGGCATGCCAGAGATGCGAGATTTGGGTTACATGTTTAATAAGTTCACGGCGAACGGAGAAGAGGTCGCTTACACGTTCTTAATGACCAACAAGAGCATCTATTCGAGAATAACATTGAGTTCTGCTGGGATTTTTGAGCGATACACGTGGGTTCCGACATCATGGGAATGGACCTTGTTCTCGTCTTCACCAACGGACCAGTGTGATATGAACGAAGAGTGTGGGCCTTATAGTTACTGTGACACGAGCACGTCACCAGTGTGTAACTGTATCCAAGGGTTCAGTCCAAGGAGCCAGCAGCAGTGGGACTTGGCTGACGGGTTGTCTGGGTGTGTGAGGAGAACGCCACTAAGCTGCAGAGGAGATCGGTTTTTGCGGCTGAAAAATATGAAATTGCCGGATACTATGTCGGCTATTGTGGACATGGAAATTGATGAGAAAGACTGTAAGAAGAGATGCCTTTCGAATTGTAACTGTACGGGTTTTGCAAATGCGGATATCCGAAATGGTGGGTCGGGGTGTGTGATTTGGACCGGAGAGCTTTTGGATATTCGAAGTTATGTTGCCAACGGTCAAGATTTTCATGTCAGATTGGCGGCTTCTG
>AhSRK42|grpRef=H4026
ATGAGGGATTTACGAAATATCTACTACCATTCTTACACCTTCTCCTTCTTACTCGTCTTTGCTGTCTTACTTCTAGTTCGTCCCGCGTTTTTAATCTCTGTCAACACTTTGTCCTCTACAGAATCTCTGACAATCTCAAGCAACCGAACGATTGTGTCTCCTGCTGGTGTCTTTGAACTTGGTTTTTTTGAAACCGTTTCAAATTCTCGTTGGTATCTTGGGATATGGTACAAGAAAGACCCCCAGAGAACATTTGTATGGGTTGCCAACAGAGACAACCCTCTTTCCAACTCTATAGGAATCCTTAAAATCTCGGACACTAATCTCGTCCTCCTCGATCACTCTGACACCCTTGTTTGGTCAACGAATCGGACCGGAGATACAAGATCTCCACTAGTTGGAGAACTTTTAGATAACGGCAATTTCGTGCTAAGAGAGTCTGGCAACAAAGATCAAGATGGGTTAGTGTGGCAGAGTTTCGATTTCCCCACTGATACTTTACTCCCGCAGATGAAACTGGGATGGGATCGCAAAACAGGGCTTAACAAAATCCTCAGATCCTGGAAAAGCCCAAGTGATCCGTCAAGTGGGTATTACTCGTATAAACTCGAATTTCAAGGGCTCCCTGAGTATTTTTTAAACAGCAGAGACTCGCCAACGCACCGGAGCGGTCCGTGGGATGGTATCCGATTTAGTGGTATTCCAGAGAAACCATTGAAGTACATGGTTTACAACTTCACGGAGAACAAAGAGGAAGTGGCTTACACGTTCACAATGATCGACCACAGCATCTACTCGAGATTGACAGTGAGTCCCACAGGGACACTCAATCGCTTCACTATGATTCCACCATCATGGCAATGGAACATGGTCTGGTTTTCACCAAAAGACGAGTGCGATATGTATGAGACGTGTGGGCCTTATGGTTACTGTGACATAAACACGTCACCAACTTGTAACTGTATCAAAGGGTTCGATCCTAAGTACCAGCAACAATGGGATTTGTCAAACGGGGTGGGTGGGTGTGTAAGGAGGACGCCACTAAACTGCAGCGAAGATGGGTTTGTGCAGCTGAAAAATATGAAGTTGCCAGATACAAAGGAGGTTATTGTGGACAGAAGAATCAGTACAAAAGAATGTAGGGAGAGGTGTCTTGGAGATTGTAACTGTACGGCGTTTGCGAATACAGATATCCAGAATGGCGGGTGGGGTTGTGTGATTTGGACGGGAGAGCTCATGGATATCCGAAATTATGCTATTGATGGTCAAGATATTTACGTTAGATTGGCTGCTTCTGATCTCG
>AlSRK23|grpRef=H4026
CTTCTCGCTAATGGCAATTTCGTGCTAAGAGAGTCTGGCAACAAAGATCAAGATGGGTTAGTGTGGCAGAGTTTCGATTTTCCCACTGACACTTTACTCCCGCAGATGAAACTGGGATGGGATCGCAAAACAGGGCTTAACAAAATCCTCAGATCCTGGAAAAGCCCAAGTGATCCGTCAAGTGGGTATTACTCGTATAAACTCGAATTTCAAGGGCTCCCTGAGTATTTTTTAAACAACAGAGACTCGCCAACTCACCGGAGCGGTCCGTGGGATGGTATCCGATTTAGTGGTATTCCAGAGAAACCACTGAAGTACATGGTTTACAACTTCACGGAGAACAAAGAGGAAGTGGCTTACACGTTCACAATGATCGACCACAGCATCTACTCGAGATTGACAGTGAGTCCCACAGGGACACTCAATCGCTTCACTATGATTCCACCATCATGGCAATGGAACATGGTCTGGTTTTCACCAAAAGACGAGTGTGATATGTATGAGACGTGTGGGCCTTATGGTTACTGTGACATAAACACGTCACCAACTTGTAACTGTATCAAAGGGTTCGATCCTAAGTACCAGCAACAATGGGATTTGTCAAACGGGGTGGGTGGGTGTGTAAGGAGGACGCCACTAAACTGCAGCGAAGATGGGTTTGTGCAGCTGAAAAATATGAAGTTGCCAGATACAGAGGAGGTTATTGTGGACAGAAGAATCAGTACAAAAGAATGTAGGGAGAGGTGTCTTGGAGATTGTAACTGTACGGCGTTTGCGAATACAGATATCCAGAATGGCGGGTGGGGTTGTGTGATTTGGACGGGAGAGCTCATGGATATCCGGAATTATGCTATCGAT
>AlSRK25|grpRef=H3011
ATGAGAGGTGAAGTACCAAATAAACACCATTCTTATACCTTCTTCTTCGTCCTTTTCTTTGCCTTAGTTCTGTTCCCTGATTTCTCTATCTCTGCCAACACTTTGTCAGCTACAGAATCTCTGACAATCTCAAGCAACAAAACCATTGTGTCTCCTGGTGGTGTTTTCGAGCTTGGCTTCTTCAAAATCCTTGGTGATAGTTGGTATCTTGGGATTTGGTACAAGAATGTCTCTGAGAAAACATATGTATGGGTTGCCAATAGAGACAAACCTCTCTCTAATTCCATTGGAATCCTTAAAATCACTAACGCTAACCTTGTCCTCCTAAATCATTATGATACCCCTGTTTGGTCGACGAATCTGACAGGAGCGGTGAGATCTCCGGTGGTGGCAGAGCTTCATGATAATGGCAATTTCGTGCTAAGGGACTCCAAAACTAATGCCTCAGACAGGTTTTTGTGGCAGAGCTTTGATTTCCCGACAAATACTTTACTACCGCAGATGAAATTGGGCTGGGATCACAAAAGAGGGCTCAACAGATTCCTTACTTGCTGGAAAAACTCATTTGATCCGTCAAGTGGGGATTACATGTTCAGACTCGATACTCAAGGGTTACCTGAGTTTTTTGGTTTAAAGAACTTCTTGGAAGTGTACCGGACCGGCCCTTGGGACGGACACCGGTTCAGTGGCATACCGGAGATGCAACAATGGGACGATATTGTTTACAATTTCACGGAGAATAGCGAGGAGGTCGCTTACACTTTCCGACTAACCGACCAAACTCTCTACTCGAGATTTACAATAAACAGCGTAGGGCAATTAGAGCGCTTCACGTGGAGTCCGACACAACAAGAATGGAACATGTTCTGGTCTATGCCACATGAAGAGTGTGATGTGTATGGAACCTGTGGTCCTTACGCTTACTGTGACATGAGCAAGTCACCGGCATGTAACTGTATCAAAGGGTTTCAACCGCTTAATCAACAAGAGTGGGAATCGGGAGACGAATCGGGTAGATGCCGAAGGAAGACGCGGCTGAATTGCCGTGGAGATGGGTTCTTCAAGCTGATGAATATGAAGTTGCCGGATACTACTGCAGCTATGGTGGACAAGAGAATTGGGCTGAAAGAATGTGAAAAGAAGTGCAAGAACGATTGTAACTGTACGGCGTATGCGAGTATTCTAAATGGTGGTAGAGGTTGTGTGATTTGGATCGGAGAGTTTCGGGATATCCGAAAGTACGCTGCTGCTGGTCAAGATCTTTATATTAGATTGGCGGCTGCTGATATCA
>AlSRK27|grpRef=H4018
ATGAAAGGTGTACGAAACCTCTACCACCATTCTCACACTTCCTCCTCCTTGCTCGTCTTTGTTGTCGTTATTCTATTTCATCCCGCCTTTTCGATATCTGCCAACACTTTGTCATCTACCGAAACTCTTACAATCTCAAGCAACCGAACCATTGTATCTCCCGGTGATCACTTCGAGCTTGGTTTCTTCAAAACCGGCTCAAATTCTCTTTGGTATCTTGGGATATGGTACAAGAAAGTCCCCGACAGAATCTACCCATGGGTTGCAAACAGAGACAACCCTCTCTCAAATTCTATTGGAACCCTGAGAGTCTCCGGCGCGAACCTCGTCCTCCTCGATCACTCTAATAAACCTGTCTGGTCGACGAATATTACTACAGGGAATGTGAAATCTCCGGTGGTGGCAGAGCTTCTTGCTAACGGAAATTTTGTACTGAGATACACCAACAACAACGACCCAAGTGGATTCTTGTGGCAAAGTTTCGATTTTCCTACTGATACTTTACTTCCGGAGATGAAACTGGGTTACGATCTCAAAACAGGGCTCAACAGATTCCTTCGTTCCTGGAAATCCCCAAATGATCCATCAACCGGGAATTACTCTTACAAGCTAGAAACTCGAGGGTTTCCTGAGTTTTTTCTGTGGAAAAATGACTTTCAAGCGCACCGGAGTGGTCCGTGGGATGGAATCCGATTTAGTGGCATACCAGAGGACCAAAAGTTGGATTACATGGTTTACAATTTCACCGAGAACAGTGAGGAGGTTGTTTACACGTTCCTAATGACCAACCACAGCGTCTACTCGAGATTGACAATAAGTTTCTCAGGGGATTTTCAGCGATTTACGTGGATCCCAACATCATTGGGATGGAACCAGTTTTGGACTTCACCAACGGACGAGTGCGATATATACGAGAGGTGTGGGCCTTATGCTTACTGTGACATAAACAAGTCACCAGTGTGTAATTGTATTAGAGGGTTCGAGCCCATAAACCAGCAGCAGTGGGCCTTGAGAGACGGATCAGCTGGATGTGTGAGGAAGACAAGACTTAGCTGCAGTAGAGATGGGTTTACGCGGCTAAAAAACATAAAGTTGCCTGATACTACAGACGCGATTGTGGACCGATATATTGATTTGAAAGAATGTAAGCAGAGGTGCATTAATAATTGCAATTGTACGGCGCTTGCGAATGCGGATATTCAAAATGGTGGGACTGGTTGTGTGCTTTGGACCGGAAAGCTCAGGGATATCCGGAATTACGCAGACGATGGTCAGGATCTCTATGTCAGATTGGATGCTGCTGATATTG
>AlSRK28|grpRef=H2006
ATGAGAGGTGCAGTACCAAATTACCACCATTCTCACAACTTTTTCTTCTTCCTGTTTGTTGTCTCAGTTCTGTTTTGTCCTGCGTTCTCGATCTTTGCCAATACTTTGTCGTCCACGGAATCTCTGACAATCGCAAGCAACCAAACTATAGTCTCTCTCGGTGATGATTTCGAACTTGGTTTCTTCAGACCCGCGGCAAGTCTTCGAGAGGGTGATCGTTGGTATCTCGGGATTTGGTACAAGACAATATCGGTAAGAACCTATGTATGGGTTGCCAACAGAGATCATCCTATCTCCAGTTCTGATGGAACACTCAAAATTTCCGGAATTAACCTTGTCCTCCTCAATCAATCTAACATCACTGTCTGGTCGACGAATCTGACTGGTCCTGTGAGATCTCCAGTGGTAGCAGAGCTTCTCCCTAATGGCAATTTCGTCCTTAGAAATTCCAAAACCAACGGGCATGATGGATTTATGTGGCAGAGCTTTGATAACCCGACAGATACTTTACTCCCGCATATGAAATTGGGTTTGGATCTTAAAACAGGAAACAACAGATTTCTTACATCCTGGAAAAACGCATATGATCCGTCAAGCGGGTATCTCTCGTACAAACTCGAAATGCAAGGGTTGCCTGAGTTTCTTATGTTGAGGGGCGGAGGGCCAGTGTTCCGGAGTGGTCCGTGGGATGGATTCCGGTTTAGTGGCATACCAGAGATGCAAAACTGGAAGTTCGCTTACATTGTTTACAATTTCACGGAGAACAAAGAGGATGTCGCCTTCACTTATAGAGTTACCACGCCTAATTTCTACGCGAAATTAACGATGAGATTCGAGGGATTTTTAGAACTATCCACATGGGATCCGGACATGTTGGAATGGAACGTGTTCTGGGTTTCATCGACAGCCGATTGTAATATTTACATGGGGTGTACTGCTAATAGCTTCTGTGACACGAACACATCGCCAAACTGTAACTGTATCAAAGGATTTGAGCCGAGGAACCCTCAGGGAGGAGCATTGGAAAACAGGTCGACTGAGTGTGTAAGGAAGACGCAGTTAAATTGCAATGGAGATGGATTTTTCTGGCTGAGGAATATGAAGCTGCCGGACACATCGGGGGCTATTGTGGACAAAAGGATTGGGTTAAAGGAATGTGAGGAGAGGTGCATTGAGAATTGTAACTGTACTGCGTTTGCTAATACGAATATCCAAAATGGTGGGTCGGGTTGTGTGCTTTGGACTCGCGAGCTCGCAGATATTCGGAGATATGTCGATGCGGGTCAAGATCTTTACGTCAGATTGGCTGCTGTTGATCTCG
>AhSRK28|grpRef=H2006
ATGAGAGGTGCAGTACCAAATTACCACCATTTTCACAACTTTTTCTTCTTCCTGTTTGTTGTCTCAGTTCTGTTTTGTCCTGCATTCTCGATCTTTGCCAATACTTTGTCGTCCACGGAATCTCTGACAATCGCAAGCAACCAAACCATAGTCTCTCTCGGTGATGATTTCGAACTTGGTTTCTTCAGACCCGCGGCAAGTCTTCGAGAGGGTGATCGTTGGTATCTCGGGATTTGGTACAAGACAATATCGGTAAGAACCTATGTATGGGTTGCCAACAGAGATCATCCTATCTCCAGTTCTGATGGAACACTCAAAATTTCCGGAATTAACCTTGTCCTTCTCAATCAATCTAACATCACTGTCTGGTCGACGAATCTGACTGGTGCTGTGAGATCTCCAGTGGTAGCAGAGCTTCTCCCTAATGGCAATTTCGTCCTCAGAAATTCCAAAACCAACGGGCATGATGTATTTATGTGGCAGAGCTTTGATAACCCGACAGATACTTTACTCCCGCATATGAAATTGGGTTTGGATCTTAAAACAGGAAACAACAGATTTCTTACATCCTGGAAAAACGCATATGATCCTTCAAGCGGGTATCTCTCGTACAAACTCGAAATGCAAGGGTTGCCTGAGTTTCTTATGTTGAGGGGCGGAGGGCCAGTGTTCCGGAGTGGTCCGTGGGATGGATTCCGGTTTAGTGGCATACCAGAGATGCAAAACTGGAAGTTCGCTTACATTGTTTACAATTTCACGGAGAACAAAGAGGATGTCGCCTTCACTTATAGAGTTACCACGCCTAATTTCTACGCGAAATTAACGATGAGATTTGAGGGGTTTTTAGAACTATCCACATGGGATCCGGACATGTTGGAATGGAACGTGTTCTGGGTTTCATCGACAGCCGATTGTAATATTTACATGGGGTGTACTGCTAATAGCTTCTGTGACACGAACACATCGCCAAACTGTAACTGTATCAAAGGATTTGAGCCGAGGAACCCTCAGGGAGGAGCATTGGAAAACAGGTCGACTGAGTGTGTAAGGAAGACGCAGTTAAATTGCAATGGAGATGGATTTTTCTGGCTGAGGAATATGAAGCTGCCGGACACATCGGGGGCTATTGTGGACAAGAGGATTGGGTTAAAGGAATGTGAGGAGAGGTGCATTGAGAATTGTAACTGTACTGCGTTTGCTAATACGAATATCCAAAATGGTGGGTCGGGTTGTGTGCTTTGGACTCGCGAGCTTGCAGATATTCGGAGATATGTCGATGCGGGTCAAGATCTTTACGTCAGATTGGCTGCTGTTGATCTCG
>AhSRK45|grpRef=H2009
ATGAGAGGTGTAGTATTAAAATACAATCATTCTCACAACTTTTTCTTCTTCCTATTTGGAGTCTCAGTTATGTTTCGTCCTGCGTTCTCGGTCTATGTCAATACTTTGTCGTCTACAGAATCTCTGACAATCGCTAGCAACCGAACCATCGTCTCTCTCGGTGAAGATTTCGAACTTGGTTTCTTCAAACCCGCCGCAAGTCTTCAAAACGGTGATCGTTCGTATCTCGGGATTTGGTACAAGACAATCTCGATAAGAACCTATGTATGGGTTGCCAACAGAGATAATCCTCTCTACAATTCTTCTGGAACGCTCAAAATATCTGGTATTAACCTTGTCCTCCTCGATCATTCTAATAAAACTGTCTGGTCGACGAATCTGACTGGAGCTGTGAGATCTCCAGTGGTAGCAGAGCTTCTCCCTAATGGTAATTTCGTGCTTAGAGACTCCAAAACCAACGGGCAGGCTGGAGTATTGTGGCAGAGCTTTGATTACCCGACAGATACTTTACTCCCGCATATGAAATTGGGTTTGGATCTCAAAACAGAAAACAACAGATTTCTTACATCTTGGAAAAACGCATATGATCCGTCAAGCGGGTATCTTTCGTACAAACTCGAAATGCAAGGGATGCCTGAGTTTTTTATGTGGAGGAGCGGAGGGCTAGTGTTCCGGAGTGGTCCGTGGGATGGAGTCCAGTTTAGTGGCATACCAGATATGCAAAAATGGAAGTTCCTTGACATTGTTTACAATTTCACGGAGAACAAAGAGGATGTCGCCTTCACTTATAGAGTAACCTCCCCCGATGTCTATGCGAGATTGATTATGACTTTTGACGGGTTCTTACAACTATCCACATGGACTCCGGAAACGTTAGAATGGAACGTGTTCTGGCAAACATCCGTAAATGATTGCGAAGTTTACATGAGTTGTACTGCTAATAGTTACTGTGACCCGACCAAAACGACAAAGTGTAACTGTATCAAAGGATTTGAACCGAGGGACCCTCAGGAGGGGGCATTAGATACCACTTACACTGACTGTGTAAGGAAGACGCAGTTAAGTTGCAATGGCGATGGATTTTTATGGCTTAGGAATATGAAGCCGCCGGACACAGCAGGGGCTATTGTGGACAAGAGAATTGGGTTAAAGGAATGTGAGGAGAGGTGCATTGAGAATTGTAATTGTACGGCGTTTGCTAATACTAATATACAAAATGGTGGGTCGGGTTGTGTGCTTTGGACTCGCGAACTCGCAGATATTCGGAGATATGTCGATGCGGGTCAAGATCTTTATGTCAGATTGGCTGCTGTTGATCTAG
>AlSRK29|grpRef=H2009
AAAGAGGAGATCGCCTTCACCTATAGAGTAACCTCCCCCGATGTCTACGCGAGATTGATAATGACTTTCGACGGGTTCTTACAACTATCCACATGGACTCCGGAAACGTTAGAATGGAACGTGTTCTGGCAAACATCCGTAAATGATTGTGAAGTTTACATGAGTTGTACTGCTAATAGTTACTGTGACCCGACCAAAACGACAAAGTGTAACTGTATCAAAGGATTTGAGCCGAGGGACCCTCGGGAGGGGGCATTAGATACCACTAACACTGACTGTGTAAGGAAGACGCAGTTAAGTTGCAATGGCGATGGATTTTTCTGGCTGAGGAATATGACGCCGCCGGACACAGCAGGGGCTATTGTGGACAAGAGAATTGGGTTAAAGGAATGTGAGGAGCGGTGCATTGAGAATTGTAATTGTACAGCGTTTGCTAATACGAATATCCAAGATGGTGGGTCGGGTTGTGTGCTTTGGACTCGCGAGCTCGCAGATATACGGAGATATGTCGATGCG
>AlSRK30|grpRef=H4027
AGTTTTACCTGAGTTTTTCATCTGGCAGACGGACATACCAACGTACCGGAGCGGTCCGTGGGACGGTGTCCGGTTTAGTGGGATGGTGCAGATGCGAGATTTAGACTACATGGTTAATAATTTCACGGATAACAGAGAAGAGGTCGTATACAAGTTTCTAATGACCGACAATCACATCTTATCGAGATTGACATTGAGTCCCCTAGGATATTTACAACAAATCACGTGGAAATACGAGGATCGGATTCTGTCATGGCTTTCACCTACAGACCCATGCGATGCGTACCAGATTTGTGGTCCTTACAGTTACTGTTACCTCAAAACGTCTGCATTCTGTAACTGTATTAAAGGGTTTGAGCCGAAGATTCCAGAGGCGTGGGCGGTAAGTGACGGTACAAGTGGGTGTGTACGAAAGACGCGGTTGAGCTGCAGCAGAGGAGATGTGTTTTTTCAGTTGAAAAATACGAAGTTACCAGATACTACATGGACGATTGTGAATAAGAGTATTGATATGGAAGAATGTAAAGAAAGGTGCCTTAGGGATTGTAATTGTACGGCGTATGCAAATACAGATATTCGAAATGGCGGATCAGGTTGTGTGATTTGGACCGGAGAGCTTAAGGATATCCGAAATTACCCCGCCACAGGTCAAGATCTTTATGTCAGAT
>AlSRK31|grpRef=H4007
ATGAGAGGTTTTCCAAGATACCACCATATCTACACCTTCGCCTACATCTTCGTCGTCTTAATTCTATTTCGTCGTGTGTTCTCGATCAATGTTAATACTTTTTCGTCCTCAAACTCTCTGACACTTTCCAACAATCGAACCATTGTGTCTTCTAGTGATGTATTTGAGCTTGGCTTCTTCAAAATCACCACAAGTTCTCCGGATGACGATCGTTGGTATCTTGGTATTTGGTACAAAAAAATCCCTGAGAGAACCTACGTATGGGTTGCCAACAGAGACGATCCTCTGTCTACTTCTAGCGGAACCCTCAAAATCTCGGACAATAAACTCCTCCTTCTCGATCAAGTTGATACTCCTATAGTGTCTTGGAATCTCAGCGGAGGAGGTGTTAGATCTCCGGTGGTGGCAGAGCTTCTCGGTAACGGAAATTTTGTAGTCAAAGATTCGAAAGCCAACAACCCAAATGGATTTTTGTGGCAGAGCTTTGATTTTCCCACAGATACTTTACTCCCGCAAATGAAAATGGGTTGGGATCGCAAAACAGCAAACAACAGATTCCTTAGATCATGGAAAAGCCCATATGATCCGTCAAGTGGGGATTATTCGTACAAACTCGAAATCCAAGGGTTACCTCAATTTTATCTTTGGACGGCAAAACGCGCAGTGTTCCGGAGCGGTCCTTGGGATGGAATTCGGTTTAGTGGCATGCCTGAGATGCAACGATGGAACAACGCTGAAATTGTCTACAATTTCACGGATAACCGAGAGGAGACCGCTTTTACTTTCCAAGACATCGATCCCAGCTCATACTCCAGATTGAAAATGAGTTTCTCAGGGTTATTGGAGCTATCTACGTGGGTTCCTACAACACTGGCATGGGACAACTTTTGGCTTTTATCAACAAACCCATGTGATATGTTTGAGGTATGCGGTTCTTACAGTTACTGTGACACAAACACGTCACCAATGTGTAACTGTTTCAAAGGGTTCGATCCTATGAACCCCCATGATTGGTATTCTGGAGATTGGTCGAGTGGGTGTGTGAGGAAGAACCCGTTAAGCTGCACGGGAGATGGGTTTTTGCAGCTAAAGAAGATGAAGTTGCCAGATACTACTACAGAGGCGATCGTGGATAGAATAATTGATGTGAAGGAATGTGAGGATAAGTGCATTAACGATTGCAATTGTACAGCGTTTGCTAACGC
>AhSRK16|grpRef=H4007
ATGCCTGAGATGCAACGATGGAACAACGCTGACATTGTCTACAATTTCACGGATAACCGAGAGGAGACCGCTTTTACTTTCCAAGACACCGATCCCAGCTCATACTCCAGATTGAAAATGAGTTTCTCAGGGTTATTGGAGCTATCTACGTGGGATCCTACAACACTGGCATGGGACAACTTTTGGCTTTTATCAACAAACCCATGTGATATGTTTGAGGTATGCGGTTCTTACAGTTACTGTGACACAAACACGTCACCGATGTGTAACTGTTTCAAAGGGTTCGATCCTATGAACCCCCATGATTGGTATTCTGGAGATTGGTCGAGTGGGTGTGTGAGGAAGAACCCGTTGAGCTGCACGGGAGATGGGTTTTTGCAGCTAAAGAAGATGAAGTTGCCAGATACTACTACAGAGGCGATCGTGGATAGAATAATTGATGTGAAGGAATGTGAGGATAAGTGCATTAACGATTGCAATTGTACAGCGTTTGCTAACGCTATCCAATATGGCCGGTCGGGTTGTGTGATTTGGACCGGAAAGCTCAGGGATATCCGAAACTACGCTAACAGC
>AhSRK51|grpRef=H4028
ATGAAAGGTGTACGAAACCCCTACCACCATCCTTACACCTTCTCCTTCTCGCTCGTCTTCGTTGTCTTAATTCTATTTTATCCTACCTTTTCGATATCTGTCAATACCTTGTCGTCTACTGAAACTTTGACAATCTCAAGCAACCGAACCATTGTATCTCCTGGTAATGACTTCGAGCTTGGCTTCTTCAAATTCGACTCAAGGTCTCTTTGGTATCTGGGAATATGGTATAAGAAAGTCCCCGAGAGAACCTACCCATGGGTTGCCAACAGAGACAACCCTCTCTCTAATCCCATCGGAACCCTTAAAATCTCTGGCAATAATCTTGTCCTCCTCGATCACTCCAATAAACCTGTATGGTCGACAAATCTTACTAGAAGAAATGTAAGATCTCTGGTGGTGGCGGAGCTTCTTGCTAACGGAAATTTCGTGATGAGATACTCCAACAACGACAAAGGTGGGTTCTTATGGCAAAGTTTTGATTATCCTACAGATACTTTACTCCCCCAGATGAAACTTGGTTGGGATCGCAAAACAGGGCTTAACAGATTCCTTAGATCTTGGAAAAGCTTGGATGATCCAGCAAGCGGCAATTTCTCATACAAACTCCAAACTCGAGGATTCCCTGAGTTTTTTCTATTCGACGAAGACTTTCTAATTCACCGAAGCGGTCCATGGAATGGAATTCGGATGAGTGGCATACCAGAGGAGCCGTTGGATTACATGGTTTATAATTTCACGGTGAACAGAGAGGAGGCTGCTTACATGTTCCTAATGACAAACCACAGCATCTATTCGAGATTGACACTGAGTAACTTGGGGTATCTTCAGCGATTCATATGGAATCCGCCAGCATGGGAGTGGATCGCATTCTGGTCTTCACCAAGGGACCTCGAGTGCGATACGTACGGGACGTGTGGGCCTAATTCTTACTGTGACTCGAACACGTCACCTATATGTAACTGTATTAGAGGGTTCAAACCCTGGAGCAGGAGGCAATGGGATTTGAATGACGGGTCTAGTGGTTGTGTGAGGAAGACGCCACTGAGCTGTGGCGGAGATGGTTTTGTGCGGTTGGAGAAGATGAAGATGCCGGATACTACGAAGGCGGTTGTGGACTGGAACATTGGTATGAAAGACTGTAGAAAGAAGTGCCTTAGCGATTGCAATTGCACAGCATATGCGAATGCGGATATCCGAAATGGCCGATTAGGTTGCCTAACTTGGACCCGAGAGCTCGTGGATATCCGGAATTACGTTGCTGAGGGTCAAGATCTTTATGTCAGAATGGCTGCTGCTGATATAG
>AlSRK33|grpRef=H4028
GGCATACCAGAGGAGCCGTTGGATTACATGGTTTATAATTTCACGGTGAACAGAGAGGAGGCTGCTTACATGTTCCTAATGACAAACCACAGCATCTATTCGAGATTGACACTGAGTAACTTGGGGTATCTTCAGCGATTCATATGGAATCCGCCAGCATGGGAGTGGATCGCATTCTGGTCTTCACCAAGGGACCTCGAGTGCGATACGTACGGGACGTGTGGGCCTAATTCTTACTGTGACTCGAACACGTCACCTATATGTAACTGTATTAGAGGGTTCAAACCCTGGAGCAGGAGGCAATGGGATTTGAATGACGGGTCTAGTGGTTGTGTGAGGAAGACGCCACTGAGCTGTGGCGGAGATGGTTTTGTGCGGCTGGAGAAGATGAAGATGCCGGATACTACGAAGGCGGTTGTGGACTGGAACATTGGTATGAAAGACTGTAGAAAGAAGTGCCTTAGCGATTGCAATTGCACAGCATATGCGAATGCGGATATCCGAAATGGCCGATTAGGTTGCCTAACTTGGACCCGAGAGCTCGTGGATATC
>AlSRK34|grpRef=H4001
ATGAGAGGTGTACGAAACATCTACCACCACTCTTACATCTTCTCCTTACTCCACTTCGTTGTCTTATTTCTGTTCTGCCCTGCGTTCTCGACCTATGTCAATATTTTATCATCTACAGAATCTCTCACAATCTCAAGCAACCGAACAATTGTGTCTCCTGGTGGTGTCTTCGAGCTTGGTTTCTTTAAACCTGGTACAAGTTCTCGTTGGTATCTCGGCATTTGGTACAAGACCATCTTCCAGGGAACCTACGTATGGGTTGCTAACAGAGAAAACCCTCTCCATAATTCCATGGGAACCCTCAAAATCGACGACAATAACCTTGTCCTCAGTGATCACACCAATACCCCTGTGTGGTCGACGAATCTAACCGGAGGAGACGTGAGATCTCCAGTGGTGGCAGAGCTTCTGGCTAACGGTAACTTCGTGCTGAGACATTCCACCAACAACGACCCAAGTAGAATCTTGTGGCAGAGCTTCCATTTTCCAACAGATACTCTACTCCCACAGATGAAAATAGGTTGGGATCGCAAAACAAAGCATAACAGATTCCTTATATCATGGCGAAGCCCAGATGATCCTTCGACGGGAGATTTCTCGTATAAACTCAGAACTCAAGGTTCCCCTGAGTTTTTTCTCTGGCAGGAAGACTATCCAATGTACCGGAGTGGTCCATGGAACGGAATCCGGTTTAATGGCATGCCGGAGATGCGAGAATTAGACTACATGGTTTATAATTTCACGGAGAACAAAGAAGAGGTTGCTTACACCTTTCTAATGACCAATCACAGTGCATACTCGAGATTGACAGTGGCTCCCTCAGGGATATTACAACAATTCACGTGGATTTCAAAAGAACAGGATCGAAATCTGTTCTGGATTTCACCTAACGGCCAGTGTGATGTGTACAGACTTTGTGGTCCTTACGGTTACTGCGACATTGTCACATCCTTGTGTAACTGTATCAGAGGATTTAAACCGAGGAATCTGAAGGCGTGGGAGTTGAGAGACGGTGTAAGTGGGTGTGTGAGAAATACACCGCTGAGCTGCAAAGGCGGAGATAAGTTTTTGCACTTGAAGAATATGAAGTTACCGGATACTACGTCGGTGATTGTGGACAGGAGAATTGGTGTGGAAGAATGTAAGAGGAGGTGCCTTAGTAATTGTAATTGTACGGCCGTTGCGAATGCAGATATCAGAAATGACGGTTTTGGTTGTTTGATGTGGATTGGAGAACTCTTGGATATCCGGAATTATCCCACCACCGGTCAAGATCTCTACGTCAGAGTGTCCCCTGCTGATCTCG
>AhSRK05|grpRef=H4001
ATGAGAGGTGTACGAAACATCTACCACCACTCTTATATCTTCTCCTTACTCCACTTCGTTGTCTTATTTCTGTTCTGCCCTGCGTTCTCGACCTATGTCAATATTTTATCATCGACAGAGTCTCTCACAATCTCAAGCAACCGAACAATTGTGTCTCCTGGTGGTGTCTTCGAGCTTGGTTTCTTTAAACCTGGTACAAGTTCTCGTTGGTATCTCGGCATTTGGTACAAGACCATCTTCCAGGGAACCTACGTATGGGTTGCTAACAGAGAAAACCCTCTCCATAATTCCATGGGAACCCTCAAAATCGACGACAATAACCTTGTCCTCAGTGATCACACCAATACCCCTGTGTGGTCGACGAATCTAACCGGAGGAGACGTGAGATCTCCAGTGGTGGCAGAGCTTCTGGCTAACGGTAACTTCGTGCTGAGACATTCCACCAACAACGACCCAAGTAGAATCTTGTGGCAGAGCTTCCATTTTCCAACAGATACTCTACTCCCACAGATGAAAATAGGTTGGGATCGCAAAACAAAGCATAACAGATTCCTTATATCATGGCGAAGCCCAGATGATCCTTCGACGGGAGATTTCTCGTATAAACTCAGAACTCAAGGTTCCCCTGAGTTTTTTCTCTGGCAGGAAGACTATCCAATGTACCGGAGTGGTCCATGGAACGGAATCCGGTTTAATGGCATGCCGGAGATGCGAGAATTAGACTACATGGTTTATAATTTCACGGAGAACAAAGAAGAGGTTGCTTACACCTTTCTAATGACCAATCACAGTGCATACTCGAGATTGACAGTGGCTCCCTCAGGGATATTACAACAATTCACGTGGATTTCAAAAGAACAGGATCGAAATCTGTTCTGGATTTCACCTAACGGCCAGTGTGATGTGTACAGACTTTGTGGTCCTTACGGTTACTGCGACATTGTCACATCCTTGTGTAACTGTATCAGAGGATTTAAACCGAGGAATCTGAAGGCGTGGGAGTTGAGAGACGGTGTAAGTGGGTGTGTGAGAAATACACCGCTGAGCTGCAAAGGCGGAGATAAGTTTTTGCACTTGAAGAATATGAAGTTACCGGATACTACGTCGGTGATTGTGGACAGGAGAATTGGTGTGGGAGAATGTAAGAGGAGGTGCCTTAGTAATTGTAATTGTACGGCCGTTGCGAATGCAGATATCAGAAATGGCGGTTTTGGTTGTTTGATGTGGATTGGAGAACTCTTGGATATCCGGAATTATCCCACCACCGGTCAAGATCTCTACGTCAGAGTGTCCCCTGCTGATCTCG
>AlSRK35|grpRef=H4020
AATCGTATACTACTGTCTGGTCGACAAATCTTACCGGAGCTGTGAGTTCTTCGGTGGTGGCAGAGCTTCTCAGTACCGGCAATTTTGTGCTTAGAGACACCAAAACCAACGACCCAGATGTTTTCTTGTGGCAGAGTTTTGATTTCCCAACAGATACTTTACTTCCGCACATGAAACTAGGTTGGGATAACAAAACAGGACATAATAGATCCCTAAGATCATGGAGAAGTTTATATGATCCATCAAGCGGGGATTTATCATACAAACTCGAAACACGAGGACTACCTGACTTTTTTATTTGGAAGACAGATGTGCGAGTGTACCGGAGCGGTCCATGGGACGGGACCCGGTTTAGTGGCATACCAGAGATGCCACGATGGAACTTTATTGTTAACAATTTAACGGAGAACAGAGAGGAAATCACGTACACTTATCGAGTCAACGATCACAACATATACTCAAGATTGATATTAAGTTCCTCAGGGGTCTTACAACAATTCACATGGAGTCCAAATGACCAAGAATGGAGCATGTTCTGGACGTCACCAAAGGACATGTGTGATGCGTACAGGAAGTGTGGTCCTTACAGTTACTGTGACACCAATACGTCGCCGATGTGTAACTGTTTCAGAGGGTTCCGCCCAAAGTTTCCGCAGGCGTGGCTATTGAGAGACGGGTCAAGTGGGTGTGTAAGGAAGACGCGAATGAGTTGCGGGAGAGAAAGATTTGTGCAGCTGAATAATTTGAAGATGCCGGATACTATGGAAGCTGTTGTGGACAGGAGAATTGGGGTGAAGGAATGTCGGGAGAGGTGCACTAGGGATTGTAATTGTACTGGGTTTACGAATATTCGAAATGATGGATCGGGTTGCGTGATGTGGACGGGAGAGCTTGTAGATATGCGGAAATATGGTGACGGAGGTCAAAATCTTTATGTCAGAGTGGCTGCCGTTGATCTCG
>AhSRK36|grpRef=H4017
ATGAAAGGTGTACGAAACCCCTACCACCATCCTTACACTTTCTCCTTCTCGCTCGTCTTCGTTGTCTTAATTATATTTTATCCTACCTTTTCGATATCTGTCAATACCTTGTCGTCTACTGAAACTTTGACAATCTCAAGCAACCGAACCATTGTATCTCCTGGTAATGACTTCGAGCTTGGCTTCTTCAAATTCGACTCAAGGTCTCTTTGGTATCTGGGAATATGGTATAAGAAAGTCCCCGAGAGAACCTACCCATGGGTTGCCAACAGAGACAACCCTCTCTCCAATCCTATCGGAACCCTTAAAATCTCTGGCAATAATCTTGTCCTCCTCGATCACTCCAATAAACCTGTATGGTCGACAAATCTTACCATAAGAAATGTAAGATCTCCGGTGGTGGCGGAGCTTCTTGCTAACGGAAATTTCGTGATGAGATACTCCAACAACGACCAAGGTGGATTCTTATGGCAAAGTTTTGATTATCCTACAGATACTTTACTCCCACAGATGAAACTAGGTTGGGATCGTAAAACAGGGCTTAACAGAATTCTTAGATCCTGGAGAAGCTTAGATGATCCGTCAAGCAGCAATTACTCGTACAAACTCGAAACTAGAGGATTTCCTGAGTTTTTTCTATTGGATGAAGACGTTCCGGTGCACCGCAGCGGTCCGTGGGACGGAATCCAGTTCAGTGGCATACCGGAGGTGCCACAATTAAATTATATAATTGACAATTTCAAGGAGAACAGAGATGAGATCTCTTATACGTTCCAAATGACCAACCACAGCATATACTCGAGATTGACTGTGAGTTTCTCTGGGTCTTTAAAGAGATTCATGTATATTCCCCCGTCATATGGATGGAACCAGTTCTGGTCTATTCCAACGGACGACTGCGATATGTACTTGGGGTGTGGGCCTTATGGTTATTGTGACGTTAACACGTCACCGATGTGTAATTGTATTAGAGGGTTTGAACCTAGAAACCTGCAGGAGTGGATTTTGAGAGACGGTTCAGATGGGTGTGTGAGGAAAACTCAGTTGAGCTGCGGTGGAGATGGCTTTGTGGAGTTAAAGAAGATAAAGTTGCCGGATACTACATCGGTGACTGTGGACCGAAGAATTGGTACGAAAGAATGTAAGAAGAGGTGCCTTAATGATTGTAATTGTACAGCGTTTGCGAATGCGGATATTAGAAATGACGGGTCCGGTTGTGTGATTTGGACCGGTGAGCTTGTGGATATTCGAAATTATGCTACAGGCGGTCAAACTCTATACGTAAGAATAGCTGCTGCTGATATGG
>AlSRK36|grpRef=H4017
ATCCTTACACCTTCTCCTTCTCGCTCGTCTTCGTTGTCTTAATTCTATTTTATCCTACCTTTTCTATATCTGGCAATACCTTGTCGTCTACTGAAACTTTGACAATCTCAAGCAACCGAACCATTGTATCTCCTGGTAATGACTTCGAGCTTGGCTTCTTCAAATTCGACTCAAGGTCTCTTTGGTATCTGGGAATATGGTATAAGAAAGTCCCCCAGAGAACCTACCCATGGGTTGCCAACAGAGACAACCCTCTCTCCAATCCCATCGGAACCCTCAAAATCTCTGGTAATAATCTTGTCCTCCTCGATCACTCCAATAAACCTGTATGGTCGACAAATCTTACTATAAGAAATGTAAGATCTCCGGTGGTGGCGGAGCTTCTTGCTAACGGAAATTTCGTGATGAGATACTCCAACAACGACCAAGGTGGATTCTTATGGCAAAGTTTTGATTATCCTACAGATACTTTACTCCCACAGATGAAACTAGGTTGGGATCGTAAAACAGGGCTTAACAGAATTCTTAGATCATGGAGAAGCTTAGATGATCCATCAAGTAGCAATTACTCGTACGAACTCCAAACTAGAGGATTTCCTGAGTTTTTTCTATTGGATGAAGACGTTCCGGTGCACCGCAGCGGTCCGTGGGACGGAATCCAGTTCAGTGGCATACCGGAGGTGCGGCAATTAAATTATATAATTAACAATTTCAAGGAGAACAGAGATGAGATCTCTTATACGTTCCAAATGACCAACCACAGCATATACTCGAGATTGACTGTGAGTTTTTCTGGGTCTTTAAAGAGATTCATGTATATTCCCCCGTCATATGGATGGAACCAGTTCTGGTCTATTCCAACGGACGATTGCGATATGTACTTGGGGTGTGGGCCTTATGGTTATTGTGACGTGAACACGTCACCGATATGTAATTGTATTAGAGGGTTTGAACCTAGAAACCTGCAGGAGTGGATTTTGAGAGACGGTTCAGATGGGTGTGTGAGGAAAACTCAGTTGAGCTGCGGTGGAGATGGGTTTGTGGAGTTAAAGAAGATAAAGTTGCCGGATACTACATCGGTGACTGTGGACCGAAGAATTGGTACGAAAGAATGTAAGAAGAGGTGCCTTAATGATTGTAATTGTACAGCGTTTGCGAATGCGGATATTAGAAATGACGGGTCTGGTTGTGTGATTTGGACCGGTGAGCTTGTGGATATTCGAAATTATGCTACAGGCGGTCAAACTCTATACGTAAGAATAGCTGCTGCTGATATGG
>AhSRK04|grpRef=H3002
ATGAGAGGTGCAGTACCAAACATACACCATTCTTACATCTTCTTCTTCCTTTTCTTCGTCATAGTTCTGTTCCCTGATTTCTCTATCTCTGCCAACACTTTGTCAGCTACAGAATCTCTGACAATCTCAAGCAACAAAACCATTGTGTCTCCTGGTGGTGTCTTCGAGCTTGGTTTCTTCAGAATCCTTGGTGATAGTTGGTATCTTGGGATTTGGTACAAGAAAATCTCTCAGAGAACTTATGTATGGGTTGCCAATAGAGACAATCCTCTCTCTAATCCCATTGGAATCCTCAAAATCTCCAATGCTAACCTTGTCATCCTCGATAACTCTGATATCTCTGTTTGGACAACGAATCTGACTGGTGCGGTGAGATCGCCTGTGGTGGCAGAGCTTCTTGACAACGGCAATTTTGTGCTAAGGGACTCCAAAATCAATGAATCAGATGAGTTTTTGTGGCAGAGCTTCGATTTCCCGACAGATACTTTACTACCGCAGATGAAATTGGGTCGGGATCACAAAAGAGGGCTTAACAGATTCCTCACATCCTGGAAAAGCTCATTTGATCCGTCAAGCGGGAGTTTCATGTTCAAACTCGAAACTCGAGGATTACCTGAGTTTTTTGGTTTTACCACATTCTTGGAAGTGTACCGGAGCGGCCCTTGGGATGGACTCCGGTTTAGCGGCATTCCGGAGATGCAACAATGGGACGATATTATCTACAACTTCACGGAGAATAGAGACGAGGTCGCCTACACTTTCCGAGTAACCGAACACAACTTCTACTCAAGATTGACAATAAATACCGTAGGACGTTTAGAGGGATTCATGTGGGAACCAACACAACAAGAATGGAACATGTTTTGGTTTATGCCAAAAGACACTTGTGATTTGTATGGAATTTGTGGTCCTTACGCTTACTGTGACATGAGCACGTCACCGGCGTGTAACTGTATCAAAGGATTTCAACCGCTGTCCCAGCAAGAGTGGGCGTCCGGAGACGTGACAGGTAGATGTCGAAGGAAGACACAGTTGACCTGCGGTGAAGATAGGTTCTTTAAGCTGATGAACATGAAGTTGCCGGCAACTACTGCAGCGGTTGTGGACAAGAGAATTGGGTTGAAAGAATGTGAAAAGAAGTGCAAGACACATTGTAACTGTACGGCGTATGCAAACTCCGATGTTCGAAATGGTGGTTCAGGTTGTATAATTTGGATCGGAGAGTTTCGAGATATCCGAAATTACGCTGCTGACGGTCAAGATCTATATGTTCGATTGGCACCAGCAGAGTTCG
>AlSRK37|grpRef=H3002
ATGAGAGGTGCAGTACCAAACAAACACCATTCTTACATCTTCTTCTTCCTTTTCTTCGTCATAGTTCTGTTCCCTGATTTCTCTATCTCTGCCAACACTTTGTCAGCTACAGAATCTCTGACAATCTCAAGCAACAAAACCATTGTGTCTCCTGGTGGTGTCTTCGAGCTTGGTTTCTTCAGAATCCTTGGTGATAGTTGGTATCTTGGGATTTGGTACAAGAAAATTTCTCAGAGAACCTATGTATGGGTTGCCAATAGAGACAATCCTCTCTCTAATCCCATTGGAATCCTCAAAATCTCCAATGCTAACCTTGTCATCCTCGATAACTCTGATATCTCTGTTTGGACAACGAATCTGACTGGTGCGGTGAGATCGCCTGTGGTGGCAGAGCTTCTTGACAACGGCAATTTTGTGCTAAGGGACTCCAAAATCAATGAATCAGATGAGTTTTTGTGGCAGAGCTTCGATTTCCCAACAGATACTTTACTACCGCAGATGAAATTGGGTCAGGATCACAAAAGAGGGCTTAACAGATTCCTCACATCCTGGAAAAGCTCATTTGATCCGTCAAGCGGGAGTTTCATGTTCAAACTCGAAACTCTAGGATTACCTGAGTTTTTTGGTTTTACCACCTTCTTGGAAGTGTACCGGAGCGGCCCTTGGGATGGACTCCGGTTTAGCGGCATTCCGGAGATGCAACAATGGGACGATATTATCTACAACTTCACGGAGAATAGAGACGAGGTCGCCTACACCTTCCGAGTAACCGAACACAACTCCTACTCAAGATTGACAATAAATACCGTAGGACGTTTAGAGGGATTCATGTGGGAACCAACACAACAAGAATGGAACATGTTCTGGTTTATGCCAAAGGACACTTGTGATTTGTATGGAATTTGTGGTCCTTACGCTTACTGTGACATGAGCACGTCACCGGCGTGTAACTGTATCAAAGGATTTCAACCGCTGTCCCAGCAAGAGTGGGCGTCCGGAGACGTGACAGGTAGATGTCGAAGGAAGACACAGTTGACCTGCGGTGAAGATAGGTTCTTTAAGCTGATGAACATGAAGTTGCCGGCAACTACTGCAGCGGTTGTGGACAAGAGAATTGGGTTGAAAGAATGTGAAGAGAAGTGCAAGACACATTGTAACTGTACGGCGTATGCAAACTCCGATGTTCGAAATGGTGGTTCAGGTTGTATAATTTGGATCGGAGAGCTTCGAGATATCCGAATTTACGCTGCCGACGGTCAAGATCTTTATGTCAGATTGGCACCAGCAG
>AlSRK38|grpRef=H4029
ATGAGAGGTTTCCGAAATATCTACCACTATTCTTACACCTTCTCCTTCTTACTCGTCTTCGTTATGTCAATTCTGATTTGCCCTGCATTCTCAATCAATGTCAATATTTTGTCATCTACCGAATCTCTCACAATCTCAAACAACCGAACTATTGTGTCACCTGGAGGCCTCTTCGAGCTTGGTTTCTTCAAACCTGGTACAAGTTCTCGTTGGTATCTTGGTATTTGGTACAAGAAAATCCCAGAAGAAGCCTTCGTCTGGGTTGCAAACAGGGACAGCCCTCTCTTCAATGCCATTGGGACCCTTAAAATCTCTGACACTAATCTCGTACTCCTTGATCACTCCAGTACCCCTGTTTGGTCGACGAATCTGAGTACTAGAGGAGTCGTGAGATCTTCAGTGGTTGCAGAGCTTCTTGCTAACGGCAATTTCGTGCTTAGATACTCTAACAACAGCGACCCAAGTGGATTCTTATGGCAGAGCTTCCATTTTCCAACTGATACTTTGCTCCCGCAGATGAAACTGGGCTGGGACCGCAAAACAGGGCGTAACACATTCCTAAGATCATGGAGAAGCCCGGATGATCCGTCAAGTGGCGCTTTCTCCTACAAACTCGAAACTCGAAGTTTCCCTGAGTTTTTTATCTGGAACACAGACGCACCAATGTACCGGAGCGGTCCGTGGGACGGAGTCCGGTTTAATGGCATGGTGGAGATGAAAGAATTAGGCTACATGGTTTCTAATTTCACGGATAACAGAGAAGAGATCGCGTACACGTTTCAAATGACCAAGCACCACATCTACTCGAGATTGACAATGAGTCCTACAGGATATTTACAACAAATCACGTTTATTGAGAAAAATGAGAATCGGATTCTATCATGGTTTTCACCTATGGACCAATGCGATGTGTACAAGGTTTGTGGTCCTTATAGTTACTGTTACATGTCCACATCTCCATTGTGTAACTGTATCCAAGGATTTGAGCCAAAGATTTGGCGGGCGTGGGAGTTGAAAGATGGTACGAGTGGGTGTGTGAGAAAGACGCGGTTGAGCTGCGGCAGTGGAGATGGATTTTTGCGGTTGGAGAAGATGAAGTTACCAAACACTACATTTACAATTGTGGATAGGAGTATTGATGTGAAAGAATGTGAGGAAAGGTGTCGTAACAATTGTAATTGTACGGCGTTTGCAAATGCGGATATCCGACATGGCGGATCGGGTTGTGTGATTTGGACCGGAGAGCTTATGGATATCCGTAATTACCCCGCTGGAGGTCAAAATCTTTACGTCAGATTGGCCGCTGCTG
>AhSRK18|grpRef=H4008
ATGAGAGGTTTTCCAAGATACCACCATATTTACACCTTCGCCTTCATCTTGGTCGTCTTAATTCTATTTCGTCGTGTGTTCTCGATCAATGTTAATACTTTTTCGTCCTCAAACTCTCTGACACTTTTCAACAATCGAACCATTGTGTCTTCTAGTGATGTATTTGAGCTTGGCTTCTTCAAAATCACCTCAAGTTCTCCGGATGACGATCGTTGGTATCTTGGTATTTGGTACAAAAAAATCCCTGAGAGAACCTACGTATGGGTTGCCAACAGAGACGATCCTCTGTCTACTTCTAGCGGAACCCTCAAAATCTCGGACAATAAACTCCTCCTTCTCGATCAAGTTGATACTCCTATAGTGTCTTGGAATCTCAGCAGAGGAGGTGTTAGATCTCCGGTGGTGGCAGAGCTTCTCGATAACGGAAATTTTGTAGTCAAAGAATCGAAAGCCAACAACCCAAATGGATTTTTGTGGCAGAGCTTTGATTTTCCCACAGATACTTTACTCCCGCAAATGAAAATGGGTTGGGATCGCAAAACAGCAAACAATAGATTCCTTAGATCATGGAAAAGCCCATATGATCCGTCAAGTGGGGATTATTCGTACAAACTCGAAATCCAAGGGTTACCTCAATTTTATCTTTGGACGTCAAACGCGCAAGTGTTCCGGAGCGGTCCTTGGGACGGAATCCGGTTTAGTGGCATGCCTGAGATGCAACGATGGAACAACGCTGACATTGTCTACAATTTCACGGATAACCGAGAGGAGATCGCTTTCACTTTCCGAGACGCCGATCCCAGCTCCTATTCCAGACTAAAAATGAGTACCTTAGGGTTATTGGAGCTATCCACGTGGGTTCCGACAACACCTGGATGGAAGAACTTTTGGATTTCATCAATAAACCCGTGTGATATGTATGAAGAATGTGGTCCTTACAGCTACTGTGACACCAACACGTTACCGATGTGTAACTGTATTAAAGGGTTTGATCCTATGAACTCCGATGAATGGAATTCTAAAGATGGGTCGAGTGGGTGTGTGAGAAGGACGCCCTTGAGCTGCAAGGAAAAAGAGTTTGTGCAACTAAAGAAGATGAAGTTGCCGGATACTACAGAGGTGACTGTGGATCGGATAGTGGGTGTGGAAGAATGTCAGAACAGGTGCATTACGGATTGCAATTGTACCGCGTTTGCTAATGTTATCCGAAATGGTGGGTTAGGTTGCGTGATTTGGACGAGAAAGCTCCAAGATATGCGAAATTACCCCGACAGCGGTCAGGATCTTTATGTCAAAGTGGCTGCCTCAGATCTCG
>AlSRK39|grpRef=H4008
ATGAGAGGTTTTCCAAGATACCACCATATTTACACCTTCGCCTTCATCTTGGTCGTCTTAATTCTATTTCGTCGTGTGTTCTCGATCAATGTTAATACTTTTTCGTCCTCAAACTCTCTGACACTTTTCAACAATCGAACCATTGTGTCTTCTAGTGATGTATTTGAGCTTGGCTTCTTCAAAATCACCTCAAGTTCTCCGGATGACGATCGTTGGTATCTTGGTATTTGGTACAAAAAAATCCCTGAGAGAACCTACGTATGGGTTGCCAACAGAGACGATCCTCTGTCTACTTCTAGCGGAACCCTCAAAATCTCGGACAATAAACTCCTCCTTCTCGATCAAGTTGATACTCCTATAGTGTCTTGGAATCTCAGCGGAGGAGGTGTTAGATCTCCGGTGGTGGCAGAGCTTCTCGATAACGGAAATTTTGTAGTCAAAGAATCGAAAGCCAACAACCCAAATGGATTTTTGTGGCAGAGCTTTGATTTTCCCACAGATACTTTACTCCCGCAAATGAAAATGGGTTGGGATCGCAAAACAGCAAACAATAGATTCCTTAGATCATGGAAAAGCCCATATGATCCGTCAAGTGGGGATTATTCGTACAAACTCGAAATCCAAGGGTTACCTCAATTTTATCTTTGGACGTCAAACGCGCAAGTGTTCCGGAGCGGTCCTTGGGACGGAATCCGGTTTAGTGGCATGCCTGAGATGCAACGATGGAACAACGCTGACATTGTCTACAATTTCACGGATAACCGAGAGGAGATCGCTTTCACTTTCCGAGACGCCGATCCCAGCTCCTATTCCAGACTAAAAATGAGTACCTTAGGGTTATTGGAGCTATCCACGTGGGTTCCGACAACACCTGGATGGAAGAACTTTTGGATTTCATCAATAAACCCGTGTGATATGTATGAAGAATGTGGTCCTTACAGCTACTGTGACACCAACACGTTACCGATGTGTAACTGTATTAAAGGGTTTGATCCTATGAACTCCGATGAATGGAATTCTAAAGATGGGTCGAGTGGGTGTGTGAGAAGGACGCCCTTGAGCTGCAAGGAAAAAGAGTTTGTGCAACTAAAGAAGATGAAGTTGCCGGATACTACAGAGGTGACTGTGGATCGGATAGTGGGTGTGGAAGAATGTCAGAACAGGTGCATTACGGATTGCAATTGTACCGCGTTTGCTAATGTTATCCGAAATGGTGGGTTAGGTTGCGTGATTTGGACGAGAAAGCTCCAAGATATGCGAAATTACCCCGACAGCGGTCAGGATCTTTATGTCAAAGTGGCTGCCTCAG
>AlSRK41|grpRef=H3022
AACAATGGGACGACATTACATACAATTTAACGGAGAGTAGAGAGGACGTCGCTTTCACTTTCCGACAAACAGACCAGAACCTCTACTCGAGATTGACATTAACTTCCGCAGGGTCATTAGAGCAATTCATTTGGGATCCGATAGGCCAAGAATGGAACATGTTATGGTCCACCCCAAGGGAAAAATGTGATTACTATGATTTGTGTGGTCCTTACGCTTACTGTGACGAGAGCACGTCGCCAAGGTGCAACTGTATCGAAGGGTTTGAACCAAACAACCCACAAGAGTGGGCGTCGGGAGACGTGAGGGGTAGGTGTCAAAGGAAGGAGAGGTTGAACTGCCCTGATGATAAGTTCGTACGGCTGAGGACAGTAAAGTTGCCCGATACTACGGCAGCGATTGTGGACAAGACAAAAGACTTGAAAGATTGTAAAGTGATGTGCGCTAGGAATTGTAATTGTACAGCTTATGCTAACACAGATATTCGAAATGGTGGTTCAGGTTGTGTGATTTGGGTCGGAGGGTTTGCGGATATCCGAAACTACGCTGCCAAC
>AhSRK12|grpRef=H4004
ATGAGAGGTTTACGAAATATCTTCCACCATTCTTACACCTTCTCCTTCTTACTCGTCTTCGTTGTCGTACTTCTAGTTCGTCCCGCGTTTTTAATCTCTGTCAACACTTTGTCATCTACAGAATCTCTCACCATCTCAAGCAACCGTACAATTGTATCTCCTAGTGGTGTCTTTGAACTTGGTTTTTTTGAAACCGCTCCAAATTCTCGTTGGTATCTTGGGATATGGTACAAGAAAGTCCCAGAGAAAACGTATGTATGGGTAGCCAATAGAGACCACCCTTTTTCCAACTCCATCGGAATCCTTAAAATCTCGGAAGCTAACCTCGTCCTCCTTGATCACTCTGATACCCTTGTCTGGTCAACAAATCGGACTGGAGGTACAAGATCGCCAGTGGTGGCAGAACTTCTCGATAACGGCAATTTCGTGCTCAGAGAGTCTAGCAACAAAAACGATCTAGATCGATATTTATGGCAGAGTTTTGATTTCCCCACGGATACATTACTCCCGGAGATGAAACTGGGTTGGGATCTCAAAACAGGGCTCAACAGATACCTTACATCCTGGAAAAGCCCAAACGACCCATCAAGTGGGTATTACTCGTACAAACTCGAACTTCAAGGGCTCCCTGAGTTTTTTCTATCATACAAAGATTCCCCAATGCACCGGAGCGGTCCGTGGGATGGTGTCCGGTTTAGTGGCATGCCAGAAAAAAAACAATTAACTTACATGGTTTACAATTTCACGGAGAACGAAGAGGAAGTGGCTTACACATTCTCAATGACCAACCACAGCATCCTCTCAAGATTGACGGTGAGTTCATCTGGGACATTCAATCGATTCACGTGGATTCCACCATCATGGCAGTGGAACACAGTCTGGTTTTCACCCAAAGACGACTGCGATTTATACGAGAGGTGTGGGCCTTACAGTTACTGTGACGTGAACACGTCACCGAGTTGTAACTGTATCCAAGGATTCGATCCTAAAAATCAGCAGCAGTGGGACTTGTCAAACGGGGTGAGTGGGTGTGTGAGGAGGACGCGGCTGAGCTGCAGCGAAAAAAGGTTTTTGCGGCTGAAGAAGATGAAGTTGCCAGTTACTATGGATGCGATTGTGGACAGGAAAATCGGTAAAAAAGAATGTAAGGAAAGGTGTCTCGGAGATTGTAACTGTACGGCGTATGCGAATATAGACGGGTCGGGTTGTCTGATTTGGACAGGAGATTTCTTGGATATCCGAAATTACGGTCATGAGGGTCAAGATCTTTATGTTAGGTTGGCTGCTTCTGATCTCG
>AlSRK42|grpRef=H4004
ATGAGAGGTTTACGAAATATTTTCCACCATTCTTACACCTTCTCCTTCTTACTCGTCTTCGTTGTCGTACTTCTAGTTCGTCCCGCCTTTTTAATATCTGTCAACACTTTGTCATCTACAGAATCTCTCACCATCTCAAGCAACCGTACAATTGTATCTCCTAGTGGTGTCTTTGAACTTGGTTTTTTTGAAACCGCTCCAAATTCTCGTTGGTATCTTGGGATATGGTACAAGAAAGTCCCAGAGAAAACGTATATATGGGTAGCCAATAGAGACCACCCTTTTTCCAACTCCATCGGAATCCTTAAAATCTCGGAAGCTAACCTCGTTCTTCTTGATCACTCTGATACCCTTGTCTGGTCAACAAATCGGACTGGAGGTACAAGATCGCCAGTGGTGGCAGAACTTCTGGATAACGGCAATTTCGTGCTCAGAGAGTCTAGCAACAAAAACGATATAGATCGGTATTTATGGCAGAGTTTTGATTTCCCCACGGATACATTACTCCCTGAGATGAAACTTGGTTGGGATCTCAAAAGAGGGCTCAACAGATACCTTACATCCTGGAAAAGCCCAAACGACCCATCAAGTGGGTATTACTCGTACAAACTCGAACTTCAAGGGCTCCCTGAGTTTTTTCTATCATACAAAGACTCCCCAATGCACCGGAGCGGTCCGTGGGATGGTGTCCGGTTTAGTGGCATGCCAGAAAAACAACAATTAACTTACATGGTTTACAATTTCACGGAGAACGAAGAGGAAGTGGCTTACACATTCTCAATGACCAACCACAGCATCCTCTCAAGATTGACGGTGAGTTCATCTGGGACATTGAATCGATTCACGTGGATTCCACCATCATGGCAGTGGAACACAGTCTGGTTTTCACCCAAAGACGACTGCGATTTGTACGAGAGGTGTGGGCCTTACAGTTACTGTGACGTGAACACGTCACCGAGTTGTAACTGTATCCAAGGATTCGATCCTAAAAATCAGCAGCAGTGGGACTTGTCAAACGGGGTGAGTGGGTGTGTGAGGAGGACGCAGCTGAGCTGCAGCGAAAAGAGGTTTTTGCGGCTGAAGAAGATGAAGTTGCCAGTTACTATGGATGCGATTGTGGACAGGAAAATCGGTAAAAAAGAATGTAAGGAAAGGTGTCTTGGAGATTGTAACTGTACGGCGTATGCGAATATAGACGGGTCGGGTTGTCTGATTTGGACAGGAGAGTTCTTTGATATCCGAAATTACGGTCATGAGGGTCAAGATCTTTATGTTAGGTTGGCTGCTTCTGATCTCG
>AhSRK43|grpRef=H4023
ATGAGAGGTTTCCGAAATATCTACCGCCATTCTCACACCTTTTCCTTCTTACTGGTTTTCTTTGTCCTAATTCTATTTTTCCCTGCGTTCTCGAGTACCGTCAACACTTTGTCGGCTACAGAATCGTTGACAATCTCAAGCAACCGAACTATTGTGTCTCCTAATGATGTATTCGAGCTAGGTTTTTTCAAACCTGGTACAAGTTCTCGTTGGTATCTCGGAATTTGGTACAAGACAATCCTCCAGAGAACTTACGTCTGGGTTGCGAATAGGGACAAGCCTCTCATCAATCCCATCGGAACCCTCAAAATCTCCAACACTAACCTCGTGCTCCTTGATAGTTCTGATACCCTTGTTTGGTCGACGAATCTGACCGAGAGAGATGTGATTTCTCCGGTCGTGGCACAGCTTCTCGATAACGGTAATTTTGTGCTGAGATACTCCAACAAAGATGTCCAAAGTGAATTCTTGTGGCAGAGCTTCCATTTCCCGACAGATACTTTACTCCCGCAAATGAAAATTGGCTTGGATCGCAAAACAGAATTCAACAGATTCCTTAGATCATGGAGAAGCGCAGATGATCCGGCAAGTGGAGATTATTCGTTCAAACTTAAAACTCGAGGTGTTCCTGAGTTTTTTATCTGGGTCAAACAAAACACACGAATGTACCGAAGCGGTCCGTGGAATGGAATTCGGTTTAGTGGCATGCCGGAAATGTTAGAATTCGACTATATGGTTTATAATTTCACGGAGAACAGAGAAGAGATCGTTTATACGTTTTTAATGACCAACCACAGCATCTACTCAAGATTGACAATGACTCCAGCAGGATATTTACAACAATCCACGTGGTTTCCCACAGAAGAGGAGGCGTCGTGGGTTTCCCCAAATGAACAGTGCGATACATACAGGATTTGTGGTCCTTACGGCTATTGTGACATGATCACGTCACCAATATGTAACTGTATCAAAGGATTTACGCCGAGGTATTCAGAGGCATGGAAGTTGAAAGACGGGGCGAGTGGGTGTGTGAGAAAAACACCGGTGAGCTGCAACGGTAAAGATGAGTTTGTTCAACTAAAGAATATGAAGTTACCAGATACTACGTCGGCTGTTGTGGACAAGAGAATTGGTCTGAATGAATGTCGGGAGAGATGTCTTAATGATTGTAATTGTACAGCGTTTGCTAACATAAATATTCAAAATCGTGGATCGGGTTGTGTGGTTTGGACTAGAGAGCTCTTGGATATCCGGAATTATCCAGCAGCGGGTCAAGATCTTTACGTTAAAATAGCTGCTGCTGATTACG
>AlSRK43|grpRef=H4023
GCCGGAAATGTTAGAATTCGACTATATGGTTTATAATTTCACAGAGAACAGAGAAGAGATCGTTTATACGTTTTTAATGACCAACCGCAGCATCTACTCAAGATTGACAATGACTCCAGCAGGATATTTACAACAATCCACGTGGTTTCCCACAGAAGAGGAGGCGTCGTGGGTTTCACCAAATGAACAGTGCGATACATATAGGATTTGTGGTCCTTACGGCTATTGTGACATGATCACGTCACCAATATGTAACTGTATCAAAGGATTTACGCCGAGGTATTCAGAGGCATGGAAGTTGAAAGACGGGGCGAGTGGGTGTGTGAGAAAAACTCCGGTGAGCTGCAACGGTAAAGATGAGTTTGTTCAACTAAAGAATATGAAGTTACCAGATACTACGTCGGCTGTTGTGGACAAGAGAATTGGTCTGGCTGAATGTCGGGAGAGATGTCTTAATGATTGTAATTGTACAGCGTTTGCTAACATAAATATTCAAGATCGTGGATCGGGTTGTGTGGTTTGGACTAGAGAGCTCTTGGATATC
>AlSRK44|grpRef=H4038
GTTCGAAATGCGAGAAACGAGCTACATGGTTTATAATTTCACGGAGAACGAGAAGGAGGTGGCTTACACGTTTCTAATGACAAACCACAGCATCTACTCGAGATTGCAAATGAGTCCCTCAGGGTATTTACAGCAATTCACGTGGACTCCATCAGAACCCGATTGGAAGCTGTTCTGGATTTCACCAAAGGACCCATGCGATATGTACACGAATTGTGGTCCTTACAGTTATTGTGATACCATCAAATCACCGGTATGTAACTGTATCAGAGGGTTTAAGCCAGGGGTTCTGCAGGAGACGGAGTTGAAAGATGGATGGGGTGGCTGTGTGAGGAAGACGCAGCTAAAGTGTGGCGGAGATGGGTTTTTGCCGTTGAGTAATATGAAGTTGCCGGAAACTACTAGGGCGATTGTGGATAAGAGAATTGATCTGAAAGAATGTGAGCAGAGGTGCCTTAATGATTGTAATTGTACGGCTTTTGCGAATTCAAATACCCTAAATGGCGGGTCGGGATGTGTAATTTGGACAGGAGAGCTTGTGGATATC
>AlSRK45|grpRef=H4037
GGCATACCGGAGGTTCAACAATTGGATTACATGCTTTACAATTTCACGGAGAATACAGAGGAGGTCGCTTACACGTTCTTAATGACCAATCACACCATCTACTCCAGAATAACATTAAGCTCAGGAGGGTCATTGGATCGATTCACGTGGATTCCAACATCATATTCATGGAACCTGTTCTGGACGTCACCCAAAGACGAGTGTGATGTGTACAAGTTGTGTGGGCCTTACGGCTACTGTGATACGAACACGTCACCCATGTGTAACTGTATCAAAGGGTTCGATCCTAAGAACCAGCAGCAGTGGTCCTTGGGAAACGGGGCGGCTGGGTGTGTGAGGAAGACGCCGCTAAGCTGCAGAGGAGAT
>AlSRK46|grpRef=H4011
ATGAAAGGTGTACGAAACCTCTACCACCATTCTTACACCTTCTCCTTCTTGCTCGTCTTCGTTGTCTTAATTCTCTTTTATCCTGCCTTTTCGATCTCTCTCAATACCTTGTCCTCTACAGAAAGTCTTACAATCTCAAGCAACCGAACCATTGTATCTCGCGGTGATGACTTCGAGCTTGGTTTCTTCAAACCTAACTCAAGTCCTCGTTGGTATCTGGGAATATGGCATAAGAAAGTTCCCGAGAAAGCCTACGCATGGGTTGCTAACCGAGACAACCCTCTCTTAAATTCCACTGGAACCCTCAAAATCTCTGACATAAACCTTGTCCTCCTTGATCACTCTAACAACACTGTTTGGTCGACGAAGCTTACTAGGAGAGATGTGAGATCCCCTGTGGTGGCAGAGCTTCTCGCTAACGGAAATTTCGTATTGAGATACTCCAACAACAACGACCCAAGTAGATTCTTGTGGCAGAGTTTTGATTTTCCTACAGATACTTTACTTCCGGAGATGAAACTGGGTTACAATCTCAAAACAGGACTCAACAGATTCCTTAGATCCTGGAAAACTCTAGATGATCCGTCAAGCGGGGATCTCTTTTACGAACTGGACACTCGAAGGGGGCTTCCTGAGTTTTTCCTGAGGCAAAGACATTTTCGACTGCAACGGAGCGGTCCGTGGAATGGAATCCAGTTTAGTGGCATACCGGAGGTGCGAGAACTAGATTACATGGTTTACAACTTTACGGAGAACAGAGAGGAGGTGGCATACACGTTCATGGTGACCAACCACAGCATCTACTCAAGATTGACATTAAGTGCCGCAGGGAGTCTTGAGCGACATACGTGGATCCCGTCATCATGGGGATGGAGCCGGTTCTGGAGTTTACCAACGGACGAGTGCGATGGGTACCAGAGCTGTGGGCCTAACGCTTATTGTGACTTAAATACTTCACCGATATGTAACTGTATTGGAGGGTTCGATCCCAAGAACCAGCAGGAGTGGGACTTGAGAGAGGGGGCAACTGGGTGTGTGAGGAAGACGCCATTGAGTTGCAACGGAGATGGCTTTTTGCAGCTAACGAAGATGAAGTTGCCGGATACTATGACGGCGACTGTGGATCGGAGCATTGGTGTGAAAGAATGTGAAAAGAGGTGCCTTGGGAATTGTAATTGTACGTCGTTTGCGAGTGCAGATGTTCAAAATGGCGGATGGGGTTGTATAATGTGGACCGGGGAGCTCATTGATATCCGGAATTACGCTAGCGGTGGTCAAGATTTGTATGTCAAATTGGCTGCTGCTGATCTTG
>AhSRK22|grpRef=H4011
ATGAAAGGTGTACGAAACCTCTACCACCATTCTTACACCTTCTCCTTCTTGCTCGTCTTCGTTGTCTTAATTCTCTTTTATCCTGCCTTTTCGATCTCTCTCAATACCTTGTCCTCTACAGAAACTCTTACAATCTCAAGCAACCGAACCATTGTATCTCGCGGTGATGACTTCGAGCTTGGTTTCTTCAAACCTAACTCAAGTCCTCGTTGGTATCTGGGAATATGGTATAAGAAAGTTCCCGAGAAAGCCTACGCATGGGTTGCTAACCGAGACAACCCTCTCTTAAATTCCACTGGAACCCTCAAAATCTCTGACATAAACCTTGTCCTCCTTGATCACTCTAACAACACTGTTTGGTCGACGAAGCTTACTAGGAGAGATGTGAGATCCCCTGTGGTGGCAGAGCTTCTCGCTAACGGAAATTTTGTATTGAGATACTCCAACAACAACGACCCAAGTAGATTCTTGTGGCAGAGTTTTGATTTTCCTACAGATACTTTACTTCCGGAGATGAAACTGGGTTACAATCTCAAAACAGGACTCAACAGATTCCTTAGATCCTGGAAAACTCTAGATGATCCGTCAAGCGGGGATCTCTTTTACAAACTGGACACTCGAAGGGGGCTTCCTGAGTTTTTCCTGAGGCGAAGACATTTTCGACTGCAACGGAGCGGTCCGTGGAATGGAATCCAGTTTAGTGGCATACCGGAGGTGCGAGAACTAGATTACATGGTTTACAACTTTACGGAGAACAGAGAGGAGGTGGCATACACGTTCATGGTGACCAACCACAGCATCTACTCGAGATTGACATTAAGTGCCGCAGGGAGTCTTGAGCGACATACGTGGATCCCGTCATCATGGGGATGGAGCCGGTTCTGGAGTTTACCAACGGACGAGTGCGATGGGTACCAGAGCTGTGGGCCTAACGCTTATTGTGACTTAAATACTTCACCGATATGTAACTGTATTGGAGGGTTCGATCCCAAGAACCAGCAGGAGTGGGACTTGAGAGAGGGGGCAACTGGGTGTGTGAGGAAGACGCCATTGAGTTGCAACGGAGATGGCTTTTTGCAGCTAACGAAGATGAAGTTGCCGGATACTATGACGGCGACTGTGGATCGGAGCATTGGTGTGAAAGAATGTGAAAAGAGGTGCCTTGGGAATTGTAATTGTACGTCGTTTGCGAGTGCAGATGTTCAAAATGGCGGATGGGGTTGTATAATGTGGACCGGGGAGCTCATTGATATCCGGAATTACGCGAGCGGTGGTCAAGATTTGTATGTCAAATTGGCTGCTGCTGATCTTG
>AlSRK48|grpRef=H3023
GGAGGTCGCTTACACCTTCGGACTAACCAACCCCAGCCTCTACTCGAGATTGACTATAAATTCGGAAGGCTACTTACAGCGATTCACGTGGATTCCGACATATCAAGAATGGAACTTGTACTGGGTTTCACTAAAGGAAGATTGCGATATGTATAACCGTTGTGGTCCTTACGCTTACTGTGACATGAGCACGTCACCACCGTGTAACTGTATCCAAGGGTTTCAACCAAGGTACCCACAAGAGTGGGCGTCGGGAGACGTGCGGGGTAGATGTCAAAGGAAGACACAGTTGAACTGCGGAGGAGATAAGTTTTTACAGCTGAGTAAAATGAAATTGCCGGATACTACGGCGGCGATTGTGGATAAGAGAATTGGGTTGAGGAAAGATTGTGAAGTGAAGTGCTCTAGGAATTGTAATTGTACGGCGTACGCATATATGGATAGTCTAAATGGTGGTTCAGGTTGTGTGATTTGGATTGGAGAGTTTACGGATATACGAAATTATGCTGCCGCC
>AlSRK50|grpRef=H4030
ATGAAAGTTGTTCGAAACCTCTACCACCATTCTTACACCTTCTCCTTCTTGCTCGTCCTCGTTGTCTTAATTTTATTTTATCCTGCCTTTTCGATCTCTGTCAATACCCTGTCGTCTACAGAAACTCTTACAATCTCAAGTAACCGAACCATTGTATCTCCCGGTGATGACTTCGAGCTTGGTTTCTTCAAAACCGGCTCAAGTTCTCTTTGGTATCTTGGGATATGGTACAAGAAAGTCCCGGACAGAACCTACGTCTGGGTTGCCAACAGAGACAACCCCCTCTCCGAACCCATCGGAACCCTCAAAATCTCTGGCAATAATCTTGTCCTCCTCGATCACTCCAATAAACTGGTATGGTCGACAAATCTTACTAGAGGGAGTATGAGATCTCCAGTGGTGGCAGAGCTTCTCGCTAACGGAAATTTCGTGATGAGATACTACAACAACGACCGAGGTGTATTCTTATGGCAAAGTTTTGATTATCCGACAGATACTTTACTCCCGCAGATGAAACTTGGTTGGGACCGCAAAACCGGGCTCAACAGATTTCTTAGATCTTCGAAAAGCTTAGATGATCCATCAAGTGGGAATTTCTCATATAAACTCGAAACTCGAGGATTACCTGAGTTTTTTCTACTAATGAACGATGTCTTGAAAATTCACCGAAGCGGTCCATGGGACGGAACTCAAATTAGTGGCATACCAGAGGAGCGAAAGTTGGATTACATGGTTTATAATTTCACGGAGAACAGAGGGGAGGTGGTTTACAAGTTCCTAATGACCAACCACAGCATCTACTCGAGATTGATACTGAGTAACTTAGGGTATCTTCAGCGATTCACATGGTTTCCGCCATCATGGGGGTGGATCCAATTCTGGTCTTCACCAAGGGACTTCCAGTGCGATTTGTACCAGACGTGTGGGCCTTATTCTTACTGTGATATGAACACCTTACCTCTGTGTAACTGTATCAGGGGGTTCAGGCCATGGAACGAGCAGCAATGGGAATTGAGAGACGGGTCGAGTGGATGCGTGAGGAAGACGCCACTGAGCTGCGACGGGGATGGGTTTTGGCGGCTAAAGAATATGAAGATGCCGGATACAACGATGGCGATCGTGGACCGGAGTATTAGTGGGAAAGAATGTAGAACGAAGTGCCTTCGAGATTGCAATTGTACAGCATTTGCGAATGCTGATATCCAAAATGGAGGCTCGGGTTGTGTAGTTTGGACCGGAGAGCTCGTGGATATCCGGAATTTTGCTGGTGGTGGTCAAGATCTTTATGTCAGAATGGCCGCTGCGG
>AhSRK50|grpRef=H4030
ATGAAAGTTGTTCGAAACCTCTACCACCATTCTTACACCTTCTCCTTCTTGCTCGTCCTCGTTGTCTTAATTCTATTTTATCCTGCCTTTTCGATCTCTGTCAATACCCTGTCGTCTACAGAAACTCTTACAATCTCAAGCAACAGAACCATTGTATCTCCCGGTGATGACTTCGAGCTTGGTTTCTTCAAAACCGGCTCAAGTTCTCTTTGGTATCTTGGGATATGGTACAAGAAAGTCCCGGACAGAACCTACGTCTGGGTTGCCAACAGAGACAACCCCCTCTCCGAACCCATCGGAACCCTCAAAATCTCTGGCAATAATCTTGTCCTCCTCGATCACTCCAATAAACTGGTATGGTCGACAAATCTTACTAGAGGGAGTATGAGATCTCCAGTGGTGGCAGAGCTTCTCGCTAACGGAAATTTCGTGATGAGATACTACAACAACGACCGAGGTGTATTTTTATGGCAAAGTTTTGATTATCCGACAGATACTTTACTCCCGCAGATGAAACTTGGTTGGGACCGCAAAACCGGGCTCAACAGATTTCTTAGATCTTCGAAAAGCTTAGATGATCCATCAAGTGGGAATTTCTCATATAAACTCGAAACTCGAGGATTACCTGAGTTTTTTCTACTAATGAACGATGTCTTGAAAATTCACCGAAGCGGTCCATGGGACGGAACTCAAATTAGTGGCATACCAGAGGAGCGAAAGTTGGATTACATGGTTTATAATTTCACGGAGAACAGAGGGGAGGTGGTTTACAAGTTCCTAATGACCAACCACAGCATCTACTCGAGATTGATACTGAGTAACTTAGGGTATCTTCAGCGATTCACATGGTTTCCGCCATCATGGGGGTGGATCCAATTCTGGTCTTCACCAAGGGACTTCCAGTGCGATTTGTACCAGACGTGTGGGCCTTATTCTTACTGTGATATGAACACCTTACCTCTGTGTAACTGTATCAGGGGGTTCAGGCCATGGAACGAGCAGCAATGGGAATTGAGAGACGGGTCGAGTGGATGCGTGAGGAAGACGCCACTGAGCTGCGACGGGGATGGGTTTTGGCGGCTAAAGAATATGAAGATGCCGGATACAACGATGGCGATCGTGGACCGGAGTATTAGTGGGAAAGAATGTAGAACGAAGTGCCTTCGAGATTGCAATTGTACAGCATTTGCGAATGCTGATATCCAAAATGGAGGCTCGGGTTGTGTAGTTTGGACCGGAGAGCTCGTGGATATCCGGAATTTTGCTGGTGGTGGTCAAGATCTTTATGTCAGAATGGCCGCTGCGGATCTCG
>AlSRK52|grpRef=H4044
ATACATTACTCCCGCAGATGAAACTGGGTCGGGATTTCAAAACAGGGCTTAACAAATTTCTGACATCCTGGAAAAGCCAAATTGACCCATCGAGTGGGAATTTCTCATACAAACTCGAAATTCAAGGGCTCCCTGAGTTTTACCTATCCACAAGAAACGGCCCATACCACCGGAGTGGTCCGTGGGATGGTATCCAGTTTAGTGGCATACCAGATAATCAACAATTAAATTACTTGGTTTACAGCTTCACGGAGAACAAAGAGGAAGTCACTTACACGTTTTCAATGACCAACCACAGCATCCACTCGAGATTGACAGTGAGAACAGACGGAACACTTATTCGATTCACGTGGATTCCAAAATTCACTGGCTGGAGCATGGTCTGGTCTGCACCAAAAGACGATTGCGATTTCAAAGCTTCGTGTGGATCTTATAGTTATTGTGACCAGAACACGTCACCGATTTGTAATTGTATCAAAGGTTTCAAACCGTTTTATGACCAGCAGGTGTGGGAGTTAGACGGGTGGACGGCTGGATGTGTAAGGAGGACAAAGTTGAGCTGCAGAGGAGATGGGTTTTGGCGGCTGACGAAGATGAAGTTGCCAGATACCAAGGATGCGATTGTGGATAGGATAATCGGTTTTAAAGAGTGTGAGAAAAGGTGTCTTAATAATTGTGATTGTACGGCGTTTGCCAATATAGATTCCCGAAATGGCGGGTTGGGTTGTTTGATATGGACCGGAGTGTTCAAGGATGTCCGTAATTCCGCTGAGGGCGGTCAAGATCTTTATG
>AlSRK60|grpRef=H3024
ATGCAAAAATGGGACGACATTATTCCCAGTCTCACGAATAATAGAGAGGAGGTCGCTTACTCCTTCCGACTAACCGACCACAACATCTACTCGAGATTGACAATAAGTTTCACAGGGCAGTTACAGCTATTCACGTGGGATCCGACAAACCAAGAATGGAGCATATCCTGGTCTGCACCAAACGGTGAATGTGATGTGTATGACAAATGTGGTCCTTACGCTTACTGTGACATGAGCAAATCACCCGTGTGTAACTGTATCAAAGGGTTTCAATCGAGGAACCCGCAAGAGTGGGCGTCAGGAGACGTGAGGGGTGGATGTCAAAGGGAGACGCTGTTAAACTGCGGTAAAGATGAGTTTGTACCATTGAGTAAAATGAAGTTGCCGGCTACTACGACGGCCACTGTGGACACGAGAATTGGTTTGGAAGATTGTAAAGAGAGGTGCACTAACAATTGTAATTGTACGGCCTATGCGAATACGGATATTCGAAACCGTGGTTCAGGTTGTGTGATTTGGATCGGAGATTTTGAGGATATCCGAAATTTCGCTGCCGGCGGTCAAGATCTTTATGTCAGA
>AlSRK61|grpRef=H4039
ATGAGAGGTGTGCAAAATTTATACCACCCCCATTCTTACGTCTTCCCCCTCTTCGTTTTCTCTGTCTTAATTCTGTTCTTCCCTCCGCTCTCTATCTCTGTCAACACTTTGTCATCTACAGAATCTTTGACAATCTCTAGCAACCGAACCATTGTCTCTCCCGGTGATATCTTCGAGCTTGGCTTTTTTAAACCTTCATCACGTCCTCGTTGGTATCTTGGGATATGGTGCAAGAAAGTCCCCCAAAGAGCCTACTTATGGGTTGCCAACAGAGACAACCCTCTCTCCAACTCCATGGGAACACTCAAAATTTCTGACAGTAACCTCGTCCTCCTGGATCAGTCGGATAAGCTTATCTGGTCAACGAATCATACTGGAGATAAAAGGTCGACAGTAGTGGCAGAGCTATTCGATAACGGAAATTTCGTGCTCAGAGACTCCGACAACAGAAAAAGTTCAGATGGATTTTCATGGCAAAGTTTTGATTTCCCAACGAATACCTTACTCCCGCAGATGAAACTGGGTTGTGATCTCAGAACAGGGCTCAACAGAATCCTTCGCTCCTGGAAAAGCGAAGATGACCCATCAAGTGGGTATTACTCGTACAAACTCGAAACTAGAGGAGTTCCTGAGTTTTTTCTATCGAACAGAGGCTCACCAGTGCACCGGAGTGGTCCGTGGGACGGACTACGGTTTAGTGGCATACCAGAGCTAGAAATGAATTACATGGTTTACAATTTCACAGATACTAGAGAAGAGGTCGCTTACACGTTCCTAATGACCAACAACAGCATCCACTCAATATTGACATTGAGTACCAAAGGAACACTCGATCGATTTACGTGGATTCCTACATCATTTCAGTGGAATCTGATCTGGTCTTCACCAAAAGAAGGGTGCGATATGTACAAGATGTGTGGGCCTTACAGTTACTGTGACATTAACACGTCACCGTTGTGTAACTGCATCAGAGGATTTGATCCTATGAACCAACAGCAGTGGGATTTGACAGACGGGACAGATGGATGCGTGAGGAGGACGCCGCTGAGTTGCAGAGGAGATAAGTTTTGGCAGATGAAGAAGATGAAGTTGCCGGATACTACGGCGGCGATTGTTGACAGGAACATTGGTCTGAAAGACTGTAGAGAGAGGTGCCTTAAGGATTGTAATTGTACAGCGTTTGCGAATACAGATATACGAAAGGGCGGTTTTGGTTGTATAATCTGGAACAGAGAGCTCTTGGATATCCGGAATTACGCCGGCGGTCAAGATCTGTATGTCAGATTGGCGTCTTCTGATATCG
>AhSRK44|grpRef=H4040
ATGAAAGGTGTACGAAACCTCTACCACCATTCTTACACCTTCTCCTTCTTGCTCGTCTTCGTTGTCTTAATTCTATTTTATCCTGCCTTTTCGATCTCTCTCAACACATTGTCCTCTACAGAAACTCTTACAATCTCAAGCAACCGAACCATTGTATCTCCCGGTGATGACTTCGAGCTTGGTTTCTTCAAATTCGGCTCAAGTTCTCTTTGGTATCTCGGGATATGGTACAAGAAAGTCCCCCAGAAAACCTACGCATGGTTTGCTAATAGAGACAACCCTCTTTCGAATTCCATTGGAACCCTTAAAATCTCCGACATGAACCTCGTCATCCTTGATCACTCTAATAACTCTGTTTGGTCGACGAATCTTACTAGAAGAGATGTGAGATCTCCGGTGGTGGCAGAGCTTCTGGCCAACGGAAATTTTGTCCTGAGATACTCCAACAACAACGAATCAAGTGGATTCTTGTGGCAGAGTTTTGATTTTCCTACAGATACTTTACTTCCGGAGATGAAACTGGGTTACAATCTCAAAACAGGGCTCAACAGATTCCTAAGATCACGGAGAAGTTCAGATGATCCGTCAAGCGGGAATTACACCTACAAAATCGACACTCGAAGGGGATTGCCAGAGTTTTTTTTGAGGCAAAGTGAGTTTCGAAATCATCGGAGCGGTCCGTGGGATGGAATCAAATTTAGTGGCATACCGGAGGTGCAAGGATTAAATTACATGGTTTATAATTTCACGCAGAACAGAGAAGAGGTCGCTTACACGTTCGTAATGACCAACCACAGCATCTACTCGAGACTGACAATAAGTGCCTTAGGGAATCTCGACCGATTCACGTGGATCCCGCCGTCATGGGGATGGACCCGGTTCTGGACTTCACCAACGGACGAGTGCGATGTGTACAAGAGGTGTGGGCCATACGCTTACTGTGACCTAACCACGTCACCGGTTTGTAACTGTATTGGAGGCTTCGATCCCAAGAATCTGCAGGAGTGGGCCTTGAGAGACGGGTCAACTGGGTGTGTGAGGAGGACGCCGTTGAGCTGTAGCGGAGATGGATTTTTGCGGCTAAAAAAGATGAAATTGCCTGATACAATGATGGCGATTGTGGATTGGACCATTGGTGTGAAAGAATGTGAGGAGAGGTGCTTACAGAATTGTAATTGTACGTCATTTGCCAATGCGGATGTTCGAAATGGCGGATTTGGTTGTGTCATTTGGACCGGAGAGCTCATTGATATCAGGAACTACGCTGGCGGTGGTCAAGATCTTTATGTCAAATTGGCAGCTGCTGATCTTG
>AlSRK62|grpRef=H4040
ATGAAAGGTGTACGAAACCTCTACCACCATTCTTACACCTTCTCCTTCTTGCTCGTCTTCGTTGTCTTAATTCTATTTTATCCTGCCTTTTCGATCTCTCTCAACACATTGTCCTCTACAGAAACTCTTACAATCTCAAGCAACCGAACCATTGTATCTCCCGGTGATGACTTCGAGCTTGGTTTCTTCAAATTCGGCTCAAGTTCTCTTTGGTATCTCGGGATATGGTACAAGAAAGTCCCCCAGAAAACCTACGCATGGTTTGCTAATAGAGACAACCCTCTTTCGAATTCCATTGGAACCCTTAAAATCTCCGACATGAACCTCGTCATCCTTGATCACTCTAATAACTCTGTTTGGTCGACGAATCTTACTAGAAGAGATGTGAGATCTCCGGTGGTGGCAGAGCTTCTGGCCAACGGAAATTTTGTCCTGAGATACTCCAACAACAACGAATCAAGTGGATTCTTGTGGCAGAGTTTTGATTTTCCTACAGATACTTTACTTCCGGAGATGAAACTGGGTTACAATCTCAAAACAGGGCTCAACAGATTCCTAAGATCACGGAGAAGTTCAGATGATCCGTCAAGCGGGAATTACACCTACAAAATCGACACTCGAAGGGGATTGCCAGAGTTTTTTTTGAGGCAAAGTGAGTTTCGAAATCATCGGAGCGGTCCGTGGGATGGAATCAAATTTAGTGGCATACCGGAGGTGCAAGGATTAAATTACATGGTTTATAATTTCACGCAGAACAGAGAAGAGGTCGCTTACACGTTCGTAATGACCAACCACAGCATCTACTCGAGACTGACAATAAGTGCCTTAGGGAATCTCGACCGATTCACGTGGATCCCGCCGTCATGGGGATGGACCCGGTTCTGGACTTCACCAACGGACGAGTGCGATGTGTACAAGAGGTGTGGGCCATACGCTTACTGTGACCTAACCACGTCACCGGTTTGTAACTGTATTGGAGGCTTCGATCCCAAGAATCTGCAGGAGTGGGCCTTGAGAGACGGGTCAACTGGGTGTGTGAGGAGGACGCCGTTGAGCTGTAGCGGAGATGGATTTTTGCGGCTAAAAAAGATGAAATTGCCTGATACAATGATGGCGATTGTGGATTGGACCATTGGTGTGAAAGAATGTGAGGAGAGGTGCTTACAGAATTGTAATTGTACGTCATTTGCCAATGCGGATGTTCGAAATGGCGGATTTGGTTGTGTCATTTGGACCGGAGAGCTCATTGATATCAGGAACTACGCTGGCGGTGGTCAAGATCTTTATGTCAAATTGGCAGCTGCTGATCTTG
>AhSRK47|grpRef=H4024
ATGAGAGGTTTACAAAATATCGACCACCATTCTTACACCTTCTCCTTCTTACTCGTCTTTGCTGTCTTACTTCTAGTTTGTCCCGAATTTGTAATCTCTGTTAACACTTTGTCATCTACAGAATCTCTGACAATCTCAAGCAACCGTACAATTGTATCTCCGGGTGGTGTCTTTGAACTTGGTTTTTTTGAAACCGTTTCAACTTCTCGTTGGTATCTTGGGATATGGTACAAGAAAGTCCCCCAGAGAACATATGTATGGGTCGCCAACAGAGACAACCCTCTTTCCAACTCTATCGGAATCCTTAAAATCTTGGACGCCAACCTTGTCCTCCTTGATCACTCTGATACCCTTGTCTGGTCAACTAATCGGACCGGGGATACAAAATCTCCACTACTGGGAGAACTTTTTGACAACGGCAATTTCGTGCTAAGAGAGTCTAACAACAAAAACGATCAAGATGGATTATTATGGCAGAGTTTCGATTTTCCCACTGATACTCTACTCCCGCAGATGAAACTGGGATGGGATCGCAAAACAGGGCGTAACAAATTCCTCATATCTTGGAAGAGCCCGAGTGATCCCTCAAGTGGGTATTACTCGTACAAACTCGACTTTCAAGGGATCCCTGAGTTTTTTTTAAACAACAGAGGCTGGCCAACACACCGGAGCGGTCCGTGGGATGGTATCCGGTTTAGTGGTATACCAGAAAAACAATTGAATTACATGGTTTACAACTTCACGGAGAACAAAGAGGAAGTCACTTACACGTTCTCAATGATCAACCACAGTATCTACTCAAGATTGACAATGAATCCCACAGGAACATTCAGTCGATTCACGTGGATTCCGACATCATGGCAATGGAGCGTGCCTTGGTTTTCACCAAAAGATGAGTGCGATATGTACAAAACGTGTGGTTCTTACGGATACTGTGACATAAACACGTCACCACCTTGTAACTGTATCAAGGGGTTCGATCCGAAGTACCCGCAGCAGTGGGAGTTGTCAAACGGGGTGGGTGGGTGTGTAAGAAAGACGCGGCTGAGCTGTAACGACGATGGGTTTGTACGGCTGAAGAAGATGAAGTTGCCAGTTACAAAGGATACAATTGTAGACCGAAGAATCACTACAAAAGAATGCAAGAAGAGTTGTCTTAGAAATTGTAATTGTACGGCGTTTGCGAATACAAATATCCAAAATGGTGGGTCGGGTTGTCTGATTTGGACGGGAGAGCTCATGGATATTCGAAATTATGCTGCGGACGGTCAAGATCTTTATGTCAAATTGGCTGCTTCTGATATCG
>AlSRK63|grpRef=H4024
ATGAGAGGTTTACAAAATATCGACCACCATTCTTACACCTTCTCCTTCTTACTCGTCTTTGCTGTCTTACTTCTAGTTTGTCCCGAATTTGTAATCTCTGTTAACACTTTGTCATCTACAGAATCTCTGACAATCTCAAGCAACCGTACAATTGTATCTCCAGGTGGTGTCTTTGAACTTGGTTTTTTTGAAACCGTTTCAACTTCTCGTTGGTATCTTGGGATATGGTACAAGAAAGTCCCCCAGAGAACATATGTATGGGTCGCCAACAGAGACAACCCTCTTTCCAACTCTATCGGAATCCTTAAAATCTTGGACGCCAACCTTGTCCTCCTTGATCACTCTGATACCCTTGTCTGGTCAACTAATCGGACCGGGGATACAAAATCTCCACTACTGGGAGAACTTTTTGACAACGGCAATTTCGTGCTAAGAGAGTCTAACAACAAAAACGATCAAGATGGATTATTATGGCAGAGTTTCGATTTTCCCACTGATACTCTACTCCCGCAGATGAAACTGGGATGGGATCGCAAAACAGGGCGTAACAAATTCCTCATATCTTGGAAGAGCCCGAGTGATCCCTCAAGTGGGTATTACTCGTACAAACTCGACTTTCAAGGGATCCCTGAGTTTTTTTTAAACAACAGAGGCTGGCCAACACACCGGAGCGGTCCGTGGGATGGTATCCGGTTTAGTGGTATACCAGAAAAACAATTGAATTACATGGTTTACAACTTCACGGAGAACAAAGAGGAAGTCACTTACACGTTCTCAATGATCAACCACAGTATCTACTCAAGATTGACAATGAATCCCACAGGAACATTCAGTCGATTCACGTGGATTCCGACATCATGGCAATGGAGCGTGCCTTGGTTTTCACCAAAAGATGAGTGCGATATGTACAAAACGTGTGGTTCTTACGGATACTGTGACATAAACACGTCACCACCTTGTAACTGTATCAAGGGGTTCGATCCGAAGTACCCGCAGCAGTGGGAGTTGTCAAACGGGGTGGGTGGGTGTGTAAGAAAGACGCGGCTGAGCTGTAACGACGATGGGTTTGTACGGCTGAAGAAGATGAAGTTGCCAGTTACAAAGGATACAATTGTAGACCGAAGAATCACTACAAAAGAATGCAAGAAGAGTTGTCTTAGAAATTGTAATTGTACGGCGTTTGCGAATACAAATATCCAAAATGGTGGGTCGGGTTGTCTGATTTGGACGGGAGAGCTTATGGATATTCGAAATTATGCTGCGGACGGTCAAGATCTTTATGTCAAATTGGCTGCTTCTGATATCG
>AlSRK64|grpRef=H4041
ATGAAAGGTGTACGAAACCTCTACCACCATTCTTACACTGTCACCTTCTTGCTCGTCTACGTTGTCTTTATTCTATTTCGTCCTACCTTTTCGATATCTGCCAACACTTTGTCGTCTACAGAAACTCTTACAATCTCAAGCAACCGAACCATTGTATCTCGTGGTGATGACTTCGAGCTTGGTTTCTTCAAAACCAACTCAAGTCCTCGTTGGTATCTCGGAATATGGTATAAGAAAGTTCCCGAGAAAACCTACGCATGGGTTGCCAATAGAGACAACCCTCTCTCGAATTCTATTGGAACCCTCAAGATCTCTGACACGAACCTTGTCCTCCTTGATCACTCTAACAACGCTGTTTGGTCGACGAAGCTTGCTAGGAGAGATGTGAGATCCCCTGTGGTGGCAGAGCTTCTCGCTAACGGAAATTTTGTATTGAGATACTCCAACAACAACGACCCAGGTGGATTCTTGTGGGAGAGTTTTGATTTTCCAACGAATACTTTACTTCCGGAGATGAAACTGGGTTACAATCTCAAAACAGGGCTCAACAAATTCCTTAGATCCTGGAAAACTTCAGATGATCCGTCAAGCGGGGATCACTTGTACACACTCGACACTGGAAGGGCACTTCCTGAGTTTTTTCTGTGGCAAAGTCAACATCCAATGCAACGGAGCGGTCCATGGGATGGAATCCAGTTTAGCGGTATACCGGAGGTGCGAGGACTAAATTATATGATTTACAACTTTTCGGAGAACAAAGAGGAGGTGACATACACGTTCATGATGACCAACCGCAGCATCTACTCGAGATTGACATTAAGTGACGCAGGGAGTCTTGAGCGACATACGTGGATCCCGTCATCATGGGGATGGAGCCCGTTCTGGAGTTTACCAACGGACGAGTGCGATGCGTACCAGAGCTGTGGGCCTTATGCTTATTGTGACTTAAATACTTCACCGATATGTAACTGTATTGGAGGGTTCCATCCCAAGAACCAGCAGGAGTGGGACTTGAGAGAGGGGGCAACTGGGTGTGTGAGGAAGACGCCGTTGAGTTGCAGCGGAGATGGCTTTTTGAAGCTTACGAAGATGAAATTACCTGATACTAGGACGGCGACTGTGGATCGGAGCATTGGTGTGAAAGAATGTGAAAGGAGGTGCCTTGGGGACTGTAATTGTACGTCGTTTGCGAGTGCGGATGTTCAAAATGGCGGATGGGGTTGTATAATGTGGACCGGGGAGCTCATTGATATCCGGAATTACGCCGGCGGTGGTAGAGATTTCTATGTCAAATTGGCTGCTGCTGATCTTG
>AlSRK65|grpRef=H4019
ATGAAAGGTGTTGAAAACCTCTACCACCACTCTTACACCTTCTCCTTCTTGCTCGTCTTCGTTGTCTTAATTCTATTTTATCCTGCCTTTTCGATCTCTGTCAACACATTGTCGTCTACAGAAACTCTCACGATCTCAAGCAACCGGACCATTGTATCTCCGGGTGATGACTTTGAGCTAGGTTTCTTCAGAACCGGCTCAAGTTATCTTTGGTATCTCGGAATATGGTATAAGAAAGTACCCGAGAGAACCTACGCATGGGTTGCAAACAGAGACAACCCTCTCTCAAATTCTATGGGAACCCTCAAAATCTCCAACGCAAACCTCGTCCTCGTCGATCACTCTGATAAACCTGTCTGGTCAACCAATCTTACTAGAGGAAATGTGAGATCTCCCGTGGTGGCAGAGCTTCTCGCTAACGGAAATTTTGTGATGAGATACTCCAACAACAATGACCCAAGCGGCTTCTTATGGCAGAGTTTCGATTTCCCTACAGATACTTTACTGCCAGAGATGAAACTGGGTTGCAATCTCAAAACAGGGCACAACAGATTTCTTAGATCCTGGAGAAGCCGAGATGATCCGTCAAGTGGGAATTACTTGTACAAACTTAAAACTCAAGGTTTTCCTGAGTTTTTTCTGTTGGACGACTCTGTTAAATCTGCTAAAGCTGTAAAAGTGCACAGGAGTGGTCCGTGGGACGGAAGTCAATTTAGTGGCATACCAGAGGTACAACAATTGGACTACATGGATTACAATTTTACGGAGAATAGAGATGAGGTAGCTTACACGTTCCTGATGACCAACCACAGCATATACTCGAGAATAATAATTAGTGACTCAGGGGCTCTTCATCGATTTACATGGATTCCGCCGTCCTACGGATGGAAACTATTCTGGACTACACCAATGGACCAGTGTGACATGTACAAGGTATGTGGGCCTTACAGTTATTGCGACATGAACACGTCACCAGTATGTAACTGTATCCAAGGGTTCAATCCTAGAAACACTCAGGATTGGGTGTTGAGAGATGGGTCGAATGGCTGTGTGAGGAAGACACGACTAAGCTGCGGTGGAGATGGATTTGTGCACCTTAAGAAGATGAAGTTGCCGGATACTACGACAGCGATTGTAGACAGAAGAATTGATGTGAAAGAATGTGAGGAGATTTGCTTTAGGAACTGCAATTGTACAGCGTTTGCAAATGCAGATATTCGAAATGGTGGGACAGGTTGCGTGATTTGGACGGCAGAGCTGGTCGATATTCGGAGTTACGCTGCTGGCGGTCAAGATCTTTACGTCAGATTGGCTGCTGTTGATCTCG
>AlSRK66|grpRef=H4005
ATGAGAGCTCTACCAAACAACCACCATTTTTACTTCCTCGTTGTCTTTTTTCTGCTTCGTTCTGCATTACCCATCAATGTCAATACTTTGTCGTCAACAGAATCCCTGTCAATCTCAAGCAACCGAACCATTGTGTCTCTTGGTGATGTCTTCGAGCTTGGTTTCTTCAACCCCACACCAAGCTCTCGAGATGGTGATCGTTGGTATCTCGGGATTTGGTACAAGGAAATCCCTAAGAGAACCTATGTATGGGTTGCCAACAGAGACAATCCGCTTTCAAATTCCATTGGAACCCTCAAAATCTCTGATAATAATCTCGTCCTCGTCGATCAATTCGACACCCTTGTTTGGTCGACGAATGTGACTGGAGCTGTGAGATCTCTAGTGGTGGCAGAGCTTCTCGCTAACGGCAATTTGGTGCTTAGAGACTCCAAAATCAACGAGCCAGATGGATTCTTGTGGCAGAGTTTCGATTTCCCAACAGATACTTTACTTCCGGAGATGAAACTTGGTTGGGATCTTAAAACAGGAGTCAATAAATTCCTTAGATCCTGGAAAAGCCCATATGATCCCTCAAGTGGGGATTTCTCATATAAACTTGAAACTCGAGAGTTCCCAGAGTTTTTCCTATCGTGGAGCGACTCGCCAGTGTACCGTAGCGGTCCGTGGGAGGGATTCCGGTTTAGTGGCATGCCAGAAATGCAACAATGGACAAACATCATTTCCAATTTCACGGAGACCAGAGAGGAGATCGCTTACACTTTCCGAGACACTGACCAAAACATCTACTCAAGATTAACAATGAGTTCCTCAGGGTATCTACAACGATTTAAGTGGATTTCGAATGGAGAAGATTGGAACCAACATTGGTACGCACCAAAAGACAGATGTGATATGTATAAGAAGTGTGGGCCCTACGGTATTTGTGACACGAACACCTCACCGGAGTGTAACTGTATTAAAGGGTTTCAACCGAGGAATCTGCAGGAGTGGTCGTCGAGAGATGGATCGAAAGGGTGTGTGAGGAAGACGCGACTGAGCTGCAGCGAGGATGCGTTTTTCTGGCTGAAAAATATTAAGTTGCCAGATACTACGACAGCGATCGTGGACAGGAGACTTGGTGTAAAAGAATGTAGAGAGAAGTGTCTTAATGATTGTAATTGTACAGCCTTTGCAAATGCGGATATCCGTGGTTCAGGTTGTGTGATTTGGACGGGAGATCTCGTGGACATCCGAAGCTACCCCAATGGCGGTCAAGATCTTTGCGTCAGATTGGCTGCTGCTGAACTCG
>AhSRK13|grpRef=H4005
ATGAGAGCTCTACCAAACAACCACCATTTTTACATCCTCGTTATCTTTTTTCTGCTTCGTTCTGCATTACCCATCAATGTCAATACTTTGTCGTCAACAGAATCCCTGACAATCTCAAGCAACCGAACCATTGTGTCTCTTGGTGATGTCTTCGAGCTTGGTTTCTTCAACCCCACACCAAGCTCTCGAGATGGTGATCGTTGGTATCTCGGGATTTGGTACAAGGAAATCCCTAAGAGAACCTATGTATGGGTTGCCAACAGAGACAATCCGCTTTCAAATTCCACTGGAACCCTCAAAATCTCTGATAATAATCTCGTCCTCGTCGATCAATTCAACACCCTTGTTTGGTCGACGAATGTGACTGGAGCTGTGAGATCTCTAGTGGTGGCAGAGCTTCTCGCTAACGGAAATTTGGTGCTTAGAGACTCCAAAATCAACGAGACAGATGGATTCTTGTGGCAGAGTTTCGATTTCCCAACAGATACTTTACTTCCGGAGATGAAACTTGGTTGGGATCTAAAAACAGGAGTCAATAAATTCCTTAGATCCTGGAAAAGCCCATATGATCCCTCAAGTGGGGATTTCTCATACAAACTTGAAACTCGAGAGTTCCCAGAGTTTTTCCTATCGTGGAGCAACTCGCCAGTGTACCGTAGCGGTCCGTGGGAGGGATTCCGGTTTAGTGGCATGCCAGAAATGCAACAATGGACAAACATCATTTCCAATTTCACGGAGAACAGAGAGGAGATCGCTTACACTTTCCGAGACACTGACCAAAACATCTACTCAAGATTAACAATGAGTTCCTCAGGGTATCTACAACGATTTAAGTGGATTTCGAATGGAGAAGATTGGAACCAACATTGGTACGCACCAAAAGACAGATGTGATATGTATAAGAAGTGTGGGCCCTACGGTATTTGTGACACGAACAGCTCACCGGAGTGTAACTGTATTAAAGGGTTTCAACCGAGGAATCTGCAGGAGTGGTCGTTGAGAGATGGATCGAAAGGGTGTGTGAGGAAGACGCGACTGAGCTGCAGCGAGGATGCGTTTTTCTGGCTGAAAAATATGAAGTTGCCAGATACTACGACAGCGATCGTGGACAGGAGACTTGGTGTAAAAGAATGTAGAGAGAAGTGTCTTAATGATTGTAATTGTACAGCCTTTGCAAATGCGGATATCCGTGGTTCAGGTTGTGTGATTTGGACGGGAGATCTCGTGGACATACGGAGCTACCCCAATGGCGGTCAAGATCTTTGCGTCAGACTGGCTGCTGCTGAACTCG
>AhSRK41|grpRef=H4022
ATGAAAGGTGTACGAAACCTCTACCACCATTCTTACACCTTCTCCTTCCTGCTCGTCTTCGCTATCTTAATTTTATTTTATCCTGCCTTTTCGATATCTGTCAATACCTTGTCGTCTACTGAAACTTTGACAATCTCAAGCAACCGAACCATTGTATCTCCTGGTAATGACTTCGAGCTTGGTTTCTTCAAATTCGGCTCAAGTTCTCTTTGGTACCTGGGAATATGGTATAAGAAAGTCCCCGAGAGAACCTACCCATGGGTTGCCAACAGAGACAACCCTCTCTCCAATCCCATCGGCACCCTCAAAATCTCTGGCAATAACCTTGTCCTTCTCGATCACTCCAATAAACATGTATGGTCGACAAATCTTACTAGAGGAAATGTAAGATCTCCCGTGGTGGCGGAGCTTCTCCCTAACGGAAATTTCGTGATGAGATACTCCAACAACGACAAAGGTGGATTTTTATGGCAGAGTTTTGATTTTCCTACAGATACTTTACTTCCGGAGATGAAATTGGGTCGCGATCTCAAAACAGGGCTCAACAGATTCCTTAGATCATGGAGAAATTCAGAGGATCCTTCAAGCGGGAATTTCACGTACAAACTCGATACTCGAAGGGGATTGCCTGAGTTTTTTCTGAGGGACAGAAAAATTCTACTGCATCGGAGCGGTCCGTGGGATGGAATCCAGTTTAGTGGCATACCGGAGGGGCGACAGTTAAAATATATGGTTTACAATTTCATCGAGAACAGAGAGGAGGTCGCTTACACGTTCCTAGTGACCAACCACAGCATCTATTCGAGATTGACAATGAGTGCCACAGGGGATTTTGAAAGATTCACGTGGCTCCCGACATCGTGGGAATGGAGTCGGTACTGGTCTTCCCCAACGGACGAGTGCGATATATTCAAGAGGTGTGGGCCTAACGCTTATTGTGACCAAAACGCCTCACCGGTTTGTAACTGTATTGGAGGCTTCGATCCCAAGAACCAACAGGAGTGGGACTTGAGAGACGGGTCAAATGGTTGTGTCAGGAGGACGCCGCTGAGCTGTAGCGGAGACGGCTTTTTGCGGCTAAAGAAGATGAAGTTTCCAGATACTGTGACGGCGATTGTGGATCGTGGAATTAATCTAAAAACATGTGAAGAGAGGTGCCGTAGTGATTGTAATTGTACGTCATTTGCCAATGCCGATGTTCAAAATGGCGGATGGGGTTGTGTGATTTGGACCGGAGAGCTCAATGATATTCGAAGTTACGCTGCTGGTGGTCTAGATCTCTATGTCAAAGTGGCTGCTGTTGATCTTG
>AlSRK67|grpRef=H4022
ATGAAAGGTGTACGAAACCTCTACCACCATTCTTACACCTTCTCCTTCCTGCTCGTCTTCGCTATCTTAATTTTATTTTATCCTGCCTTTTCGATATCTGTCAATACCTTGTCGTCTACTGAAACTTTGACAATCTCAAGCAACCGAACCATTGTATCTCCTGGTAATGACTTCGAGCTTGGTTTCTTCAAATTCGGCTCAAGTTCTCTTTGGTACCTGGGAATATGGTATAAGAAAGTCCCCGAGAGAACCTACCCATGGGTTGCCAACAGAGACAACCCTCTCTCCAATCCCATCGGCACCCTCAAAATCTCTGGCAATAACCTTGTCCTTCTCGATCACTCCAATAAACATGTATGGTCGACAAATCTTACTAGAGGAAATGTAAGATCTCCCGTGGTGGCGGAGCTTCTCCCTAACGGAAATTTCGTGATGAGATACTCCAACAACGACAAAGGTGGATTTTTATGGCAGAGTTTTGATTTTCCTACAGATACTTTACTTCCGGAGATGAAATTGGGTCGCGATCTCAAAACAGGGCTCAACAGATTCCTTAGATCATGGAGAAATTCAGAGGATCCTTCAAGCGGGAATTTCACGTACAAACTCGATACTCGAAGGGGATTGCCTGAGTTTTTTCTGAGGGACAGAAAAATTCTACTGCATCGGAGCGGTCCGTGGGATGGAATCCAGTTTAGTGGCATACCGGAGGGGCGACAGTTAAAATACATGGTTTACAATTTCATCGAGAACAGAGAGGAGGTCGCTTACACGTTCCTAGTGACCAACCACAGCATCTATTCGAGATTGACAATGAGTGCCACAGGGGATTTTGAAAGATTCACGTGGCTCCCGACATCATGGGAATGGAGTCGGTACTGGTCTTCCCCAACGGACGAGTGCGATATATTCAAGAGGTGTGGGCCTAACGCTTATTGTGACCAAAACGCCTCACCGGTTTGTAACTGTATTGGAGGCTTCGATCCCAAGAACCAACAGGAGTGGGACTTGAGAGACGGGTCAAATGGTTGTGTCAGGAGGACGCCGCTGAGCTGTAGCGGAGACGGCTTTTTGCGGCTAAAGAAGATGAAGTTTCCAGATACTGTGACGGCGATTGTGGATCGGGGAATTAATCTAAAAACATGTGAAGAGAGGTGCCGTAGTGATTGTAATTGTACGTCATTTGCCAATGCGGATGTTCAAAATGGCGGATGGGGTTGTGTGATTTGGACCGGAGAGCTCAATGATATTCGAAGTTACGCTGGTGGTGGTCTAGATCTCTATGTCAAAGTGGCTGCTGTTGATCTTG
>AlSRK68|grpRef=H4014
ATGGACCTCCAGTGCGATTTGTACCAGAAATGTGGACCCTATGCTTACTGTAGCACAAACACGGCACCTCTGTGTAACTGTATTAGAGGGTTCATTCCCTGGAGCATGCAGCAATGGAATTTGGGAGATGGGTCGAGTGGGTGTGTGAGAAGGACGCCGCTGAGCTGCAGCGGAGATGGGTTTTTGTTGATGAAAAAGATGAAGTTGCCGACTACTACGATGACAACTGTGGACCGGAGAATCAATTGGAAAGAATGTAGAGAGAAGTGCCTTACGGATTGCAACTGTACAGCATTCGCTAATGCTGATATTCAAAATGGTGGGCTAGGCTGTGTGATGTGGACCGGAGAGCTCGGGGATCTTCGAACGTACGTTGTCGGCGGTCAAGATCTTTATGTCAGA
>AhSRK32|grpRef=H4014
ATGAAAGGTGTACGAAACCCCTACCATCATTCTTACACCTTCTCCATCTTGCTCGTCTTCGTTGTCTTAATTCTATTTTATCCTGCTTTTTCGATCTCTGTCAACACCTTGTCCTCTACCGAAACTCTTACAATCTCAAGCAACCGAACCATTGTCTCTCCCGGTGATCACTTCGAGCTTGGTTTCTTCAAAACCGGCTCGAGTTCTCTTTGGTATCTAGGAATATGGTATAAGAAAGTCCCCCAGAGAACCTACGCATGGGTTGCCAACAGAAACAACCCTCTCTCCAATTCTATCGGAACTCTCAAAATCTCTGGCAGTAACCTTGTCCTCTTCGGTCACTCCAATAAACCTGTATGGTCGACGAATCTTACTAGAGGAAATGTGAGATCTCCGGTGATGGCAGAGCTTCTCGCTAACGGAAATTTCGTAATGAGATACTCCAACAACAACCAAGGTGGATTCTTGTGGCAAAGTTTCGATTATCCAACAGATACTTTACTCCCACAGATGAAACTTGGGTGGGATCACAAAACCGGGCTTAACAGATTCCTTAGATCTTGGAAAAGCGTAGATGATCCATCAAGTGGGGAGTTCTCGTACAAACTCGAAACTCGAGGGTTCCCTGAGTTTTTTCTAAGaAAAAATGACATTCCAGTTCACCGGAGCGGTCCATGGGACGGAATTCGGATTAGTGGCATTCCAGAGGACGGACAGTTGGATTACATGGTTTATAATTTTACGGAGAACAGTGAGGAGGTTTCTTACACGTTTCTAGTGACCAATCACAGCCTCTACTCGAGATTAAGAATGAGTAGCTCAGGTTATTTTCAGCGATTTACGTATACTCCGCCAGCATGGGGATGGAGACAATTATGGTCTGCACCAATGGACCTCCAGTGCGATTTGTACCAGAAATGTGGACCCTATGCTTACTGTAACACAAACACGGCACCTCTGTGTAACTGTATTAGAGGGTTCATTCCCTGGAGCATGCAGCAATGGAATTTGGGAGATGGGTCGAGTGGGTGTGTGAGAAGGACGCCGCTGAGCTGCAGCGGAGATGGGTTTTTAtTGATGAAAAAGaTGAAGTTGCCGACTACTACGATGACAACTGTGGACCGGAGAATCAATTGGAAAGAATGTAGAGAGAAGTGCCTTACGGATTGCAACTGTACAGCATTCGCTAATGCTGATATTCAAAATGGTGGGCTAGGCTGTGTGATGTGGACCGGAGAGCTCGGGGATCTTCGAACTTACGTTGTCGGCGGGCAAGATCTTTATGTCAGAATGGCTACTGCTGATCTCG
>AhSRK20|grpRef=H4009
ATGCATTGTCTTCGTTGCTCGTCTTCGTTGTCTGTACAAAACCCCTACCACCATTCTTACAGCTTCTCCTTCTTGCTCGTCTTCGTTGTCTTAATCCTATTTTATCCTGCCTTTTCGATTTCTGTCAATACCTTGTCGTCTACCGAAACTCTTACAATCTCAAGCAACCGAACCATTGTATCTCCGGGTGATGACTTCGAGCTTGGTTTCTTCAAACCCGGCTCAAGTTCTCTTTGGTATCTTGGGATATGGTATAAGAAAGTCCCCGACAGAACCTACGTATGGGTTGCTAACAGAGACAACCCTCTTTCTAATTCCACGGGAACCCTCAAAATCTCTGGCAATAACCTTGTCCTCTTCGGTCGCTCCGATAAACCTGTATGGTCGACGAATCTTACTAGAGGAAATGTAAGACCTCCGGTGATGGCAGAGCTTCTCGCTAACGGAAATTTCGTGATTAGATACTCCAAGAACGACCAAGGTGGATTCTTATGGCAAAGTTTTGATTTCCCGACAGATACTTTACTCCCACAGATGAAACTTGGTTGGGATCTCAAAAGAGGGCTCAACAGATTCCTTAGATCCTGGAAAAGCTTAGATGATCCATCAAGCGGTGATTTCTCATACAAACTCGAAACTCGAGGATTTCCTGAGTTTTATCTATGGAAAAACGACATTCCAATTCACAGGAGTGGTCCATGGGACGGAACTCGGATTAGTGGCGTACCAGAGGAGCAACAGTTGAATTACATGGTTTATAATTTTACGGAGAACAGAGAGGAGGTTGCTTACACGTTCCTAATGACCAATTCCAGCATCTACTCGAGATTGACACTGAGTCACTCGGGTTTTTTCCAGCGACTTACGTCGATTCCACCAGCATGGGGATGGAGCGTATTATGGTCTTCACCAATGGACCGCCCATGCGATTATTACCAGTTTTGTGGGCCTTATTCTTACTGTGACACTAGCACGTCACCAATGTGTAACTGTATTAGAGGGTTGAATCCCTGGAGCATGCAGCAATGGGATTTGAAAGACGGTTCGAGTGGGTGTGTGAGGAGGACACCACTGAGCTGCAGCGGAGATGGCTTCGTGCCGCTGAAGAAGATGAAGTTGCCAGATACTACGATGACGATTGTGGACCGGAGAATTGGTGTGAAAGAATGTAAAGAGAAGTGTCTAAGGAATTGCAACTGTACAGCATATGCTAAAGCCGATATTACAAATGGCGGGGTGGGTTGTGTGATCTGGACCGGAGAGCTCGTGGATATCCGAAATTACGTTGTAGGCGGTCAAGATCTTTACGTCAGAATGGCTGCTGCTGATCTCG
>AlSRK69|grpRef=H4009
ATGCAAGGGGTACAAAACCCCTACCACCATTCTTACAGCTTCTCCTTCTTGCTCGTCTTCGTTGTCTTAATTCTATTTTATCCTGCCTTTTCGATCTCTGTCAATACCTTGTCGTCTACCGAAACTCTTACAATCTCAAGCAACCGAACCATTGTATCTCCGGGTGATGACTTCGAGCTTGGTTTCTTCAAACCCGGCTCAAGTTCTCTTTGGTATCTTGGGATATGGTATAAGAAAGTCCCCGACAGAACCTACGTATGGGTTGCTAACAGAGACAACCCTCTCTCTAATTCCACGGGAACCCTCAAAATCTCTGGCAATAACCTTGTCCTCTTCGGTCGCTCCGATAAACCTGTATGGTCAACGAATCTTACTAGAGGAAATGTAAGACCTCCGGTGATGGCAGAGCTTCTCGCTAACGGAAATTTCGTGATTAGATACTCCAAGAACGACCAAGGTGGATTCTTATGGCAAAGTTTTGATTTCCCGACAGATACTTTACTCCCACAGATGAAACTTGGTTGGGATCTCAAAAGAGGGCTCAACAGATTCCTTAGATCCTGGAAAAGCTTAGATGATCCATCAAGCGGTGATTTCTCATACAAACTCGAAACTCGAGGATTTCCTGAGTTTTATCTATGGAAAAACGACATTCCAATTCACAGGAGTGGTCCATGGGACGGAACTCGGATTAGTGGCGTACCAGAGGAGCAACAGTTGAATTACATGGTTTATAATTTTACGGAGAACAGAGAGGAGGTTGCTTACACGTTCCTAATGACCAATTCCAGCATCTACTCGAGATTGACACTGAGTCACTCGGGTTTTTTCCAGCGACTTACGTCGATTCCACCAGCATGGGGATGGAGCGTATTATGGTCTTCACCAATGGACCGCCCATGCGATTATTACCAGTTTTGTGGGCCTTATTCTTACTGTGACACTAGCACGTCACCAATGTGTAACTGTATTAGAGGGTTGAATCCCTGGAGCATGCAGCAATGGGATTTGAAAGACGGTTCGAGTGGGTGTGTGAGGAGGACACCACTGAGCTGCAGCGGAGATGGCTTCGTGCCGCTGAAGAAGATGAAGTTGCCAGATACTACGATGACGATTGTGGACCGGAGAATTGGTGTGAAAGAATGTAAAGAGAAGTGTCTAAGGAATTGCAACTGTACAGCATATGCTAAAGCCGATATTACAAATGGCGGGGTGGGTTGTGTGATCTGGACCGGAGAGCTCGTGGATATCCGAAATTACGTTGTAGGCGGTCAAGATCTTTACGTCAGAATAGCTGCTGCTGATCTCG
>AlSRK70|grpRef=H3015
ATGAGAGGTGAAGTACCAAATAAACACCATTCTTATACCTTCTTCTTCGTCCTTTTCTTCGCCTTAGTTCTGTTCCCTGATTTCTCTATCTCTGCCAACACCTTGTCAGCTACAGAATCTCTGACAATCTCAGGCAACAAAACCATTGTGTCTCCTGGTGGTGTTTTCGAGCTAGGTTTCTTCAAACTCCTTGGTGATAGTTGGTATCTTGGGATTTGGTACAAGATAATTTCTGAGAGAACCTATGTATGGGTTGCCAATAGAGACAAACCGCTCTCTAATTCCATTGGAACCCTCAAAATTTCCAATGCTAACCTTGTTGTCCTCGACCAATCTGATACCCCTGTCTGGTCAACGAATCTGACCGGAGTGATGAGATATCCGGTGGTGGCAGAGCTTCTCGATAATGGCAATTTCGTCCTAAGGGACTCGAATACCAATGATTCAGATGGGATTTTCTGGCAAAGCTTTGATTTCCCTACAGATACTTTACTTCCGCAGATGAAGTTGGGTTGGGATCACAAAAGAGGGCTCAACAGATTCCTTAGTTCATGGAAAAACTCATTTAATCCGTCAAGCGGGGATTACTCGCACAAACTTGAAACTCAAGGACTACCCGATTTTTTTACTTGGAAGAGTGTCTTCTTACTGTACCGGAGCGGACCTTGGAACGGACTCCAGTTTAGCGGCACACCGGAGATGCAACAATGGGCCGACATTTTTTACAATTTCACGGAGACTAGAGAGGAGGTCGCTTTCAGTTTCGGACTAACCAACCACAAGCTCTACTCGAGATTCATAATAAGTCCCGCAGGGTTATTACAGCGATTCACGTGGGATCCAACATACCAACAATGGATTATATCCTGGTTTACACCAAAGGACACTTGTGATTCGTATGACAGTTGTGGACCTAACGCTTACTGTGACATGAGCACGTCACCGATGTGTCACTGTATACCAGGTTTTGTACCTAGGTACCCGCAAGAGTGGGCGTCGGGAGATACGAGGGGTAGATGTCGAAGGAAGACACCATTGACCTGCGATGGAGATAAATTTATACGGCTGAGCAAAATGAAGTTGCCAAATACTACGTCGGCGATTGTGGACAGGGGCATTGAGTTGAAAGATTGTAAAGTGAAGTGTGCTAAAAATTGTAATTGTACGGCGTATGCGAATACTGATATTCGAAATGGTGGTTCTGGTTGTGTGATCTGGATTGGTGAGTTGGCGGATATCCGAAATTTTGGTGCCGCCGGTCAAGATCTATTTGTTAAATTGGCAGCTGCTGATGTCG
>AlSRK71|grpRef=H4006
CAACATCAACATTTTGTCGTCTACAGAATCTCTCACGATCTCAAGCAATCGAACCATAGTGTCTCCTGGTGATGTTTTTGAGCTTGGTTTCTTCAAACCTGCTACAAGTTCTCGTTGGTATCTTGGTATTTGGTACAAAACAATGCCTGAGGGAACCTATGTATGGGTTGCAAACAGAGGCAATCCTCTCTCCAGTTCTATCGGAACCCTAAAAATCGTTGGCAGTAACCTTGTCCTTCTTGCTGACTCTGATATTCCTATATGGTCGACCAATCTGACCGGAGGAGATGTGAGATCTACGGTGGTGGCAGAGCTTCTGGCTAATGGAAATTTAGTGTTGAGACACTCCAACAAGAACAAATCAGGTGAATTCTTGTGGCAGAGTTTTGATTTTCCTACAGATACTTTACTCCCGGAGATGAAACTAGGTTGGGATCGCAAAACGGGATTCAATAGATTCCTTAGATCTTGGAAGAGTCCAGATGACCCGTCAGAGGGGAGTTTCTTGTACAAACTTGGAACTCGAGGTTCTTCCGAGTTTTACATATTAAAAGAAGGCGAGCAAATGTACCGGAGCGGCCCGTGGGACGGAATCCGGTTTAATGGCATGCCAGAGATGCAAAAGTTGAGTTTTATGGGGTATAATTTCACGGAGAACGAAGAAGAGGTCACTTACACTTTTCTGATGACCAACCACAGCATATACTCGAGACTGACCCTGACTCCCTCAGGGAGTTTACAACAATTCACATGGATTCCAACAGAACGTGAAAATGACTTCTTCTGGAATTCACCAAAGGACCAGTGTGATGCGTATGAGAAGTGTGGGCCTTATAGTTACTGTAACATGTTCACTTCATCAATGTGTAACTGTATCAAAGGGTTTGAGCCTAAGAATCCGCAGGAGGCGTTGACAGATGGGTTGGATGGGTGTGTGAGGAAAACGAAATTGAGCTGCACTGGAGATGGATTTTGGAAGTTAAGTAAGGTGAAGTTGCCAGATACTAAATCGGTGATTGTTGACAAGAAAATTGATGCGGAAGAATGTGAGATGAGGTGCCTTCAGAATTGTAACTGTACAGCGTTTGCAAATAAAGATATCCGAAATGGCGGGTCCGGATGTGTGATTTGGACCGGAGAGCTCGTGGATAT
>AhSRK15|grpRef=H4006
ATGAGAAATGTACTAAATTACCACCATTCTTACACCTTCTTCCTACTGCTCTTCGTTATCTTAGTCATGTGTCATCCTTCATTTTCGATCAACATCAACATTTTGTCGTCTACAGAATCTCTCACGATCTCAAGCAATCGAACCATAGTGTCTCCTGGTGATGTTTTTGAGCTTGGTTTCTTCAAACCTGCTACAAGTTCTCGTTGGTATCTTGGTATTTGGTACAAAACAATGCCTGAGGGAACCTATGTATGGGTTGCAAACAGAGGCAATCCTCTCTCCAGTTCTATCGGAACCCTAAAAATCGTTGGCAGTAACCTTGTCCTCCTTGCTGACTCTGATATTCCTATATGGTCGACCAATCTGACCGGAGGAGATGTGAGATCTACGGTGGTGGCAGAGCTTCTGGCTAATGGAAATTTAGTGTTGAGACACTCCAACAAGAACAAATCAGGTGAATTCTTGTGGCAGAGTTTTGATTTTCCTACCGATACTTTACTCCCAGAGATGAAACTAGGTTGGGATCGCAAAACGGGATTCAATAGATTCCTTAGATCTTGGAAGAGCCCAGATGACCCGTCAGAGGGAAATTTCTTGTACAAACTTGAAACTCGAGGTTCTTCCGAGTTTTACATATTAAAAGAAGGCGAGCAAATGTACCGGAGCGGCCCGTGGGACGGAATCCGGTTTAATGGCATGCCAGAGATGCAAAAATTGAGTTTTATGGGGTATAATTTCACGGAGAACCAAGAAGAGGTCACTTACACTTTTCTGATGACCAACCACAGCATATACTCGAGACTGACCCTGACTCCCTCAGGGAGTTTACAACAATTCACATGGATTCCAACAGAACGTGAAAATGACCTCTTCTGGAATTCACCAAAGGACCAGTGTGATGCGTATGAGAAGTGTGGGCCTTATAGTTACTGTAACATGTTCACTTCATCAATGTGTAACTGTATCAAAGGGTTTGAGCCTAAGAATCCGCAGGAGGCGTTGACAGATGGGTTGGATGGTTGTGTGAGGAAAACGAAATTGAGCTGCACTGGAGATGGATTTTGGAAGTTAAGTAAGGTGAAGTTGCCAGATACTAAATCGGTGATTGTTGACAAGAAAATTGATGCCGAAGAATGTGAGATGAGGTGCCTTCAGAATTGTAACTGTACAGCGTTTGCAAATAAAGATATCCGAAATGGCGGGTCCGGATGTGTGATTTGGACCGGAGAGCTCGTGGATATGCGGACTTATTCCACTGCGGGGCAAGATCTTTATGTCAGATTGGCCGCCGCTGATCTCG
>AhSRK07|grpRef=H4002
ATGAGAGGTTTTCCAAGATACCACCATATTTACACCTTTGCCTTCATCTTCGTCCTCTTAATTCTATTTCGTCGTGTGTTCTCGATCTATGTTAATACTTTTTCGTCCTCAAACCCTCTGACACTTTCCAACACTCGAACCATTGTGTCTTCTAGTGATGTATTTGAGCTTGGTTTCTTCAAAATCACCTCAAGTTCTCCGGATGACGATCGTTGGTATCTTGGGATTTGGTACAAAAAAATCCCTGAGAGAACCTACGTATGGGTTGCCAACAGAGACAATCCTCTGTCTACTTCTAGCGGAACCCTCAAAATCTCGGACAATAAACTCCTCCTTCTCGATCAAGTTGATACTCCTATAGTGTCTTGGAATCTCAGCGGAGGAGGTGTTAGATCTCCGGTGGTGGCAGAGCTTCTCGATAACGGAAATTTTGTAGTCAAAGAATCGAAAACCAACAATCCAAATGGATTTTTGTGGCAGAGCTTTGATTTTCCCACAGATACTTTACTCCCACAAATGAAAATGGGTTTGGATCGCAAAACAAAAAGCAACAGATTCCTTAGATCATGGAGAAGCCCATATGACCCGTCAAGTGGAAATTTTTCGTACAAACTCGAAACTCGAGGGTTACCTCAATTTTATCTTTGGAAGTCAAAGGGGCAAATGTTCCGGAGCGGTCCATGGGATGGAATCCAGTTTAGTGGCATTCCAGAGATGCAACGATGGAAGAACGATGACATTGTCTACAATTTCACGGATAACCGAGAGGAGACCGCTTTCACTTTCCAAGACACCGATCCTCGCTTCTACTCCAAATTAACAATGAGTTACACAGGGTTACTGGAGCTATCTACGTGGAATCCGACAACACCGGGATGGGACATCATTTGGTTTTCATCAACAACCCAGTGTGATGTGTATGAGAAATGTGGTCCTTACAGTTACTGTGACACCAACACGTCACCGAAGTGTAACTGCATTAAAGGGTTCGATCCTAGGAACCACCAGGATTGGGATTCTGGATTTGGGTGGGGTGGGTGTGCGAGGAGGACGCCGCTGATCTGCGAAGGAGATCAGTTCTTGCCGCTAAAGAGGATGAAGTTGCCGGATACCGCAGAGGTGATTGTGGATCGTATAATTTCTTTGGAACAATGTAAGGATAGGTGCATTAAGAATTGCAATTGTACGGCTTTTGCTAATGCGGATATACGAAAGGGCGGGTCAGGTTGTGTAATTTGGACAGGAGTGCTCAAGGATATGCGAAATTACGTTGACAACGGTCAGGATCTATATGTCAGATTGGCTGCCGCAGATCTCG
>AlSRK72|grpRef=H4002
ATGAGAGGTTTTCCAAGATACCATCATATTTACACCTTCGCCTTCATCTTCGTCGTCTTAATTCTATTTCGTCGTGTGTTCTCGATCAATATTAATACTTTTTCGTCCTCAAATTCTCTGACACTTTCCAACAATCGAACCATTGTGTCTTCTAGTGATGTATTTGAGCTTGGTTTCTTCAAAATCACCTCAAGTTCTCCGGATGACGATCGTTGGTATCTTGGTATTTGGTACAAAAAAATCCCTGAGAGAACCTACGTATGGGTTGCCAATAGAGACGATCCTCTGTCTACTTCTAGCGGAACCCTCAAAATCTCGGACAATAACCTCCTCCTTCTCGATCAAGTTGATACTCCTATAGTGTCTTGGAATCTTAGCGGAGGAGGTGTTAGATCTCCGGTGGTGGCAGAGCTTCTCGATAACGGAAATTTTGTAGTCAAAGAATCGAAAGCCAACAACCCAAATGGATTTTTGTGGCAGAGCTTTGATTTTCCCACAGATACTTTACTCCCACAAATGAAAATGGGTTGGGATCGCAAAACAAAAAACAACAGATTTCTTAGATCATGGAGAAGCCCATATGACCCGTCAAGTGGAGATTTTTCGTACAAACTCGAAACTCGAGGGTTACCTCAATTTTATCTTTGGAAGTCAAAGGGGCAAATGTTCCGGAGCGGTCCATGGGATGGAATCCAGTTTAGTGGCATTCCAGAGATGCAACGATGGAACAACGATGACATTGTCTACAATTTCACGGATAACCGAGAGGAGACCGCTTTCACTTTCCAAGATACCGATCCTCGCTTCTACTCCAAATTAACAATGAGTTACACAGGGTTACTGGAGTTATCTACATGGGATCCGACAACACCGGGATGGGACATCATTTGGTTTTCATCAACAACCCAGTGTGATGTGTATGAGAAATGTGGTCCTTACAGTTACTGTGACACCAACACGTCACCGAAGTGTAACTGCATTAAAGGGTTCGATCCTAGGAACCACCAGGATTGGGATTCTGGATTTGGGTGGGGTGGGTGTGCGAGGAGGACGCCGCTGATCTGCGAAGGAGATGAGTTCTTGCCGCTAAAGAGGATGAAGTTGCCGGATACCGCAGAGGTGATTGTGGATCGAATAATTGCTTTGGACCAATGTAAGGATATGTGCATTAAGAATTGCAATTGTACGGCTTTTGCTAATGCGGATATACGAAAGGGCGGGTCAGGTTGTGTAATTTGGACAGGAATGCTCAAGGATATGCGAAATTACGTTGACAACGGTCAGGATCTATATGTCAGATTGGCTGCCGCAGATCTCG
>AlSRK73|grpRef=H4034
ATGAAAGCTGTACGAAACCACTACCACCATTTTTACACCTTCTCCTTCTTGCTCGTCTTCGTTGCCTTTATTCTATTTCATCCTGCCTTTTCGATCTCTGCCAACACTTTCTCGTCTACAGAAACTCTTACAATCTCAAGCAACCGAACCATTGTATCTCCTGGTGATGACTTCGAGCTTGGTTTCTTCAAAACCGGCTCAAATTCGCTTTGGTATCTTGGGATATGGTACAAGAAAGTCCCCGACAGAACCTACGTTTGGGTTGCCAACAGAGACAACCCTCTCTCCAGTTCCACGGGAACCCTCAAAATCTCTGGTAATAACCTTGTCCTCTTCGGTCGCTCAGATAAACCTGTTTGGTCAACTAATCTTACTAGAGGAAAGGTGAGATCTCCGGTGGTGGCAGAGCTTCTCGCTAACGGAAATTTTGTGATTAGATACTCCAACAACGACCAAGGTGGATTCTTATGGCAAAGTTTTGATTTCCCGACAGATACTTTACTTCCGGAGATGAAACTTGGTTGCAATCTGAAAAGAGGGCTCAATAGGTCCCTTAGATCTTGGAAAAGCTTAGATGATCCATCAAGCGGGGAGTACTCATACAAACTCGAAATTCGAGGATTGCCTGAGTTTTTTCTATGGAAAAACGACTTTCCAATTCATCGGAGCGGTCCATGGGATGGAGTTCGGTTTAGTGGTATACCAGAGGACCGACAGTTAAAGTACATCGTTTATAATTTCACGGAGAACAGAGAGGATGTTTCTTACACGTTTCTAGTGACCAACCGCAGCATCTACTCGAGATTGACATTGAGTCAGACAGGGTATTTACAGCGACATACGTTAATACCACCCGCATGGGTATGGAATCAATTCTGGTCTACACCAATGGATCGCCTGTGCGATATGTACCAGATGTGTGGGACTTATTCTTACTGTGACCCGAACACGTCACCTGTGTGTAATTGTATTCAAGGGTTTAACCCCTGGAACAGGGAGCGATGGGATTTGAGAGACGGGTCGAGTGGATGTGTGAGGAAGACGCCACTAAACTGCAGCACAGATGGGTTTTTGCCATTGAAGAAGGTGAAGTTGCCGGATACTAATATGGCCATCGTGGACCGGATAATTGGTATTAAAGAATGTGAAAAGAAATGCCTTGAAGATTGCAATTGTACAGCATTTGCAAAGGCGGATGTCCAAAAAGGTTGTATAATCTGGACAGGAGAGATCGGGGATATCCGGAACTACGTTGCTGACGGTCAAGATCTTTATGTCAGAATGGCTGCTGCTGATCTCG
>AhSRK17|grpRef=H3006
ATGAGAGGTAAAGTACCAAAAAAACACCATGCTTATACCTTCTTCTTCTTCCTTTTCTTCGTCTTAGTTCTGGTCCCTGATTTCTCTATCTCTGCCAACACTCTGTCAGCTACAGAATCTCTGACAATCTCAGGCAACAAAACCATTGTGTCTCCTGGTGGTGTCTTCGAGCTAGGTTTTTTCAAACTCCTTGGTGATAGTTGGTATCTTGGGATTTGGTACAAGATAATTTCTGAGAGAACCTATGTGTGGGTTGCCAATAGAGACAATCCTCTCTCTAATTCTATTGGAATCCTCAAAATCGTCAATGCTAATCTTGTCCTCCTAAATCATTATGATACCCCTGTTTGGTCGACGAATATGACCGGGGCGGTGAGATCTCCCGTGGTGGCTGAGCTTCTCGATAACGGCAACTTCGTGCTAAGGGACTCCAAAAGCAATGACTCAGATGGATTTTTGTGGCAGAGCTTCGATTTCCCGACAGATACTTTACTACCGCAGATGAAGTTGGGTCGGGATCTTAAAAGAGGGCTCAACAGATTCCTCAGATCCTGGAAAAGCCCATATGATCCTACAAGCGGAGATTACTTCTTCAAACTCGAAACTCAAGGTTTACCTGATTTTTTTACAGGGAAGAGATTGTCGAAACTGTACCGAACCGGCCCTTGGGACGGAATCCGTTTTAGCGGCATACCGGAGATGCAACAATGGGACGACATTATTTACAATTTCACGGAGAATAGAGAGGAGGTCATTTACACTTTCCGACTAACCGACCACAACCTCTACGCGAGATTGACAATAAATTCCGTAGGGCACTTAGAGCTATTTACCTGGGATCCGACAGACCGAGACTGGAACATGTTCTGGTCTATACCAAGGGACGATTGTGATATGTATGCAATTTGTGGCCCTTATGCTTACTGTGACATGAGCACGTCACTGGCGTGTAAATGCATCAAAGGGTTTGTACCAAGGTACCCGCAACAGTGGGCGTCGGGAGATGTGACAGGAAGATGTCGAAGGAAGACACCGCTGAACTGCGATGGAGATGGGTTTGTAAAGCTCAGGAATATGAAGTTGCCGGGTACTACGGCGGTGATTGTGGACAAGAGTATTAGGTTGACGGATTGTGAAGAGAGGTGCGCTAAGAATTGTAATTGTACGGCGTTTGCGAATACGGATATACGAGATGGTGGTTCAGGTTGTGTGATTTGGATCGGAGAGTTGGTGGATATCCGAAATTTCGCTGCCCCGGGTCAAGATCTTTATGTTAAAGTCGCAGCTGCTGATATCG
